# Supplementary material for: Genomic and chemical analyses of 713 marine biofilm-derived bacterial strains
Source: Appl Environ Microbiol. 2026 Mar 4;92(4):e02593-25. doi: 10.1128/aem.02593-25 (PMC13101523; doi:10.1128/aem.02593-25)
Supplement: Supplemental tables — Tables S1 to S6. [file aem.02593-25-s0002.xlsx]

## Sheet: S1
Table S1. Genomic information of the marine biofilm-derived pure cultured strains.
Name	Phylum	Family	Genus	Species	Genome Completeness	Contamination (CheckM)	Genome Size	Conitg Number	Contig N50	Maximum Contig Length	Accession
#2-10	Gammaproteobacteria	Alteromonadaceae	Pseudoalteromonas	Unclassified	100	0.2	5177861	32	294173	731788	SAMC3045863
#2-1-1	Alphaproteobacteria	Roseobacteraceae	Epibacterium	Epibacterium mobile	100	0.39	4464827	55	173686	601471	SAMC3045862
#2-14	Gammaproteobacteria	Vibrionaceae	Vibrio	Vibrio alginolyticus	100	0.01	5261683	52	268854	799973	SAMC3045864
#2-2	Actinobacteriota	Microbacteriaceae	Microbacterium	Microbacterium esteraromaticum_C	100	0.15	3106969	26	225243	605865	SAMC3045865
#a1	Alphaproteobacteria	Roseobacteraceae	Sulfitobacter	Unclassified	99.99	0.01	3843329	18	590035	1172633	SAMC3046156
#a10-1	Gammaproteobacteria	Alteromonadaceae	Pseudoalteromonas	Pseudoalteromonas neustonica	100	0.03	4743001	47	172582	498000	SAMC3046157
#a10-2	Gammaproteobacteria	Shewanellaceae	Shewanella	Shewanella inventionis	100	0.03	4442211	89	85369	272558	SAMC3046158
#a13	Gammaproteobacteria	Alteromonadaceae	Pseudoalteromonas	Pseudoalteromonas distincta	100	0.01	4464533	26	293894	629348	SAMC3046159
#a14	Gammaproteobacteria	Shewanellaceae	Shewanella	Unclassified	100	0.02	4297193	93	86536	199350	SAMC3046160
#a15-1	Firmicutes	Planococcaceae	Psychrobacillus	Psychrobacillus psychrotolerans	100	0.02	3745782	46	197715	609884	SAMC3046161
#a15-2	Alphaproteobacteria	Roseobacteraceae	Loktanella	Loktanella sp001420005	99.98	0.01	3231277	7	2935293	2935293	SAMC3046162
#a16-1	Gammaproteobacteria	Moraxellaceae	Psychrobacter	Unclassified	100	0.04	3167813	27	208211	468577	SAMC3046163
#a17-1	Bacteroidota	Flavobacteriaceae	Olleya	Olleya marilimosa	99.82	0.1	3250041	20	423170	856518	SAMC3046164
#a2	Alphaproteobacteria	Roseobacteraceae	Sulfitobacter	Unclassified	99.98	0	4060993	17	612963	1016133	SAMC3046165
#a4R	Gammaproteobacteria	Moraxellaceae	Psychrobacter	Unclassified	99.95	0.13	3449934	26	549891	797519	SAMC3046166
#a9	Bacteroidota	Flavobacteriaceae	Nonlabens	Nonlabens arenilitoris	100	0.06	3160046	15	693698	1136746	SAMC3046167
#b10	Bacteroidota	Flavobacteriaceae	Cellulophaga	Cellulophaga tyrosinoxydans	100	0.25	3836642	20	412613	703043	SAMC3046168
#b11	Bacteroidota	Flavobacteriaceae	Polaribacter	Unclassified	99.96	0.05	3291396	22	519203	756796	SAMC3046169
#b15	Gammaproteobacteria	Moraxellaceae	Psychrobacter	Psychrobacter sp904846645	100	0.02	3095034	29	332976	948342	SAMC3046170
#b16	Gammaproteobacteria	Moraxellaceae	Psychrobacter	Unclassified	99.95	0.1	3075619	15	621994	667760	SAMC3046171
#b17-6	Bacteroidota	Flavobacteriaceae	Maribacter	Maribacter dokdonensis	99.99	0.05	4313132	6	1138243	1806422	SAMC3046172
#b18	Gammaproteobacteria	Shewanellaceae	Shewanella	Unclassified	100	0.02	4414998	82	89116	305668	SAMC3046173
#b19-5R	Gammaproteobacteria	Moraxellaceae	Psychrobacter	Unclassified	99.97	0.32	3227404	18	308363	675492	SAMC3046174
#b3R	Gammaproteobacteria	Moraxellaceae	Psychrobacter	Psychrobacter immobilis_D	99.99	0.21	3435198	34	305401	635789	SAMC3046175
#b4	Alphaproteobacteria	Roseobacteraceae	Sulfitobacter	Unclassified	99.99	0.05	4126245	15	1139809	1495527	SAMC3046176
#b5	Gammaproteobacteria	Moraxellaceae	Psychrobacter	Unclassified	99.82	0.09	3253413	18	484180	796027	SAMC3046177
#b6	Gammaproteobacteria	Moraxellaceae	Psychrobacter	Unclassified	99.89	0.02	3232451	15	533400	695584	SAMC3046178
#b7	Gammaproteobacteria	Alteromonadaceae	Pseudoalteromonas	Pseudoalteromonas marina	100	0.19	4156695	29	245647	632810	SAMC3046179
#b8	Gammaproteobacteria	Alteromonadaceae	Pseudoalteromonas	Pseudoalteromonas distincta	100	0.06	4413781	38	169091	395555	SAMC3046180
#BK1C6	Alphaproteobacteria	Sphingomonadaceae	Erythrobacter	Unclassified	100	0.97	3312126	2	2099446	2099446	SAMC3046197
#BK1F3	Alphaproteobacteria	Sphingomonadaceae	Qipengyuania	Unclassified	100	0.06	2942482	1	2942482	2942482	SAMC3046198
#BK1G1	Alphaproteobacteria	Sphingomonadaceae	Qipengyuania	Unclassified	100	0.13	2860548	1	2860548	2860548	SAMC3046199
#BK1G11	Alphaproteobacteria	Sphingomonadaceae	Qipengyuania	Unclassified	100	0.05	2768324	2	2765935	2765935	SAMC3046200
#BK1G4	Alphaproteobacteria	Sphingomonadaceae	Qipengyuania	Unclassified	100	0.01	2853441	2	1864376	1864376	SAMC3046201
#BK1H1	Alphaproteobacteria	Sphingomonadaceae	Alteriqipengyuania_A	Unclassified	99.99	0.07	2652841	2	1695180	1695180	SAMC3046202
#BK2B4	Alphaproteobacteria	Sphingomonadaceae	Qipengyuania	Unclassified	100	0.1	2694258	1	2694258	2694258	SAMC3046203
#BK2G11	Alphaproteobacteria	Sphingomonadaceae	Qipengyuania	Unclassified	100	0.07	3156494	1	3156494	3156494	SAMC3046204
#BK2H5	Alphaproteobacteria	Sphingomonadaceae	Qipengyuania	Unclassified	100	0.42	2990714	8	1590511	1590511	SAMC3046205
#BK3E11	Alphaproteobacteria	Sphingomonadaceae	Qipengyuania	Unclassified	99.99	0.03	2712941	2	2710909	2710909	SAMC3046206
#BK3F4	Bacteroidota	Flavobacteriaceae	Gramella	Unclassified	99.95	0.17	3185670	10	888194	1401050	SAMC3046207
#BK3G6	Bacteroidota	Flavobacteriaceae	Gramella	Gramella sp006714895	99.99	0.08	3162546	6	820402	873226	SAMC3046208
#BK5B9	Alphaproteobacteria	Sphingomonadaceae	Sphingobium	Sphingobium yanoikuyae	100	0.09	5020895	107	156490	414985	SAMC3046209
#BK5D10	Alphaproteobacteria	Sphingomonadaceae	Qipengyuania	Unclassified	99.98	0.13	3033610	3	1598439	1598439	SAMC3046210
#BK5E2	Firmicutes	Aerococcaceae	Aerococcus	Aerococcus viridans_C	99.98	0.03	2036787	88	68093	272562	SAMC3046211
#BK5F8	Alphaproteobacteria	Sphingomonadaceae	Qipengyuania	Unclassified	99.99	0.1	2829175	2	2473157	2473157	SAMC3046212
#BK6A11	Bacteroidota	Flavobacteriaceae	Gramella	Gramella sp006714895	99.95	0.03	3300298	15	640184	899141	SAMC3046213
#BK6B12	Alphaproteobacteria	Sphingomonadaceae	Qipengyuania	Unclassified	99.99	0.05	2906782	5	2011371	2011371	SAMC3046214
#BK6C5	Bacteroidota	Flavobacteriaceae	Gramella	Unclassified	99.96	0.66	3562229	13	763155	833305	SAMC3046215
#BK6E8	Alphaproteobacteria	Sphingomonadaceae	Alteraurantiacibacter	Unclassified	100	0.04	3010090	8	781615	1320104	SAMC3046216
#BM10A8	Alphaproteobacteria	Sphingomonadaceae	Alteripontixanthobacter	Unclassified	100	0	3052849	7	1693289	1693289	SAMC3046217
#BM10C6	Alphaproteobacteria	Sphingomonadaceae	Qipengyuania	Unclassified	100	0.07	2856011	1	2856011	2856011	SAMC3046218
#BM10E1	Alphaproteobacteria	Sphingomonadaceae	Qipengyuania	Unclassified	100	0.07	2854899	8	2074130	2074130	SAMC3046219
#BM11G12	Alphaproteobacteria	Sphingomonadaceae	Sphingomicrobium	Unclassified	99.94	0.03	2434879	5	1543160	1543160	SAMC3046220
#BM11G3	Firmicutes	Bacillaceae_L	Bacillus_BV	Unclassified	99.96	0.17	4530963	30	293267	630375	SAMC3046221
#BM11H2	Alphaproteobacteria	Sphingomonadaceae	Qipengyuania	Qipengyuania sp013001165	100	0.02	2787545	1	2787545	2787545	SAMC3046222
#BM12G1	Alphaproteobacteria	Sphingomonadaceae	Alteripontixanthobacter	Unclassified	100	0	2947473	2	2930386	2930386	SAMC3046223
#BM1D3	Alphaproteobacteria	Sphingomonadaceae	Alteripontixanthobacter	Unclassified	100	0.01	3118587	7	1780399	1780399	SAMC3046224
#BM1D4	Actinobacteriota	Nocardioidaceae	Nocardioides	Unclassified	100	0.26	4537923	11	767860	1931511	SAMC3046225
#BM1E3	Alphaproteobacteria	Maricaulaceae	Litorimonas	Unclassified	99.81	0	3347299	43	127306	358702	SAMC3046226
#BM1H6	Alphaproteobacteria	Sphingomonadaceae	Qipengyuania	Unclassified	100	0.08	2854780	1	2854780	2854780	SAMC3046227
#BM3C3	Alphaproteobacteria	Sphingomonadaceae	Qipengyuania	Unclassified	100	0.05	2778352	2	2064835	2064835	SAMC3046228
#BM3D12	Gammaproteobacteria	Moraxellaceae	Acinetobacter	Acinetobacter pittii	100	0.03	3987548	48	174347	605809	SAMC3046229
#BM3E3	Alphaproteobacteria	Sphingomonadaceae	Qipengyuania	Qipengyuania sp013001165	100	0.05	2800206	1	2800206	2800206	SAMC3046230
#BM3E8	Alphaproteobacteria	Sphingomonadaceae	Qipengyuania	Unclassified	100	0.08	2953922	2	2936893	2936893	SAMC3046231
#BM3F10	Alphaproteobacteria	Sphingomonadaceae	Alteraurantiacibacter	Unclassified	100	0.25	2904777	2	2108393	2108393	SAMC3046232
#BM3F11	Alphaproteobacteria	Sphingomonadaceae	Qipengyuania	Unclassified	99.99	0.08	2911730	2	2523352	2523352	SAMC3046233
#BM3G3	Alphaproteobacteria	Sphingomonadaceae	Sphingomicrobium	Unclassified	100	0.23	2516040	3	1553978	1553978	SAMC3046234
#BM4H3	Alphaproteobacteria	Sphingomonadaceae	Qipengyuania	Unclassified	100	0.05	2837556	5	1587104	1587104	SAMC3046235
#BM4H4	Alphaproteobacteria	Sphingomonadaceae	Pacificimonas	Unclassified	100	0	3036924	1	3036924	3036924	SAMC3046236
#BM5A4	Alphaproteobacteria	Sphingomonadaceae	Qipengyuania	Unclassified	99.98	0.09	3029008	4	2066669	2066669	SAMC3046237
#BM5A8	Alphaproteobacteria	Sphingomonadaceae	Qipengyuania	Unclassified	100	0	2840218	6	1599765	1599765	SAMC3046238
#BM5B8	Alphaproteobacteria	Sphingomonadaceae	Qipengyuania	Unclassified	99.98	0.17	2860693	2	2063922	2063922	SAMC3046239
#BM5C11	Alphaproteobacteria	Roseobacteraceae	Jannaschia	Unclassified	99.97	0.16	3595770	4	1969565	1969565	SAMC3046240
#BM5D12	Alphaproteobacteria	Sphingomonadaceae	Qipengyuania	Unclassified	100	0	2838358	5	1710270	1710270	SAMC3046241
#BM5E6	Alphaproteobacteria	Sphingomonadaceae	Altererythrobacter_D	Unclassified	100	0	2733930	1	2733930	2733930	SAMC3046242
#BM5F1	Bacteroidota	Rubricoccaceae	Rubricoccus	Unclassified	97.67	0	4424807	18	507438	851164	SAMC3046243
#BM5F10	Alphaproteobacteria	Sphingomonadaceae	Qipengyuania	Unclassified	100	0	2828810	10	758392	1272613	SAMC3046244
#BM5F2	Alphaproteobacteria	Sphingomonadaceae	Sphingomicrobium	Unclassified	99.99	0	2379356	1	2379356	2379356	SAMC3046245
#BM5F5	Alphaproteobacteria	Roseobacteraceae	Jannaschia	Unclassified	99.27	0	3339625	2	3336998	3336998	SAMC3046246
#BM5H3	Alphaproteobacteria	Sphingomonadaceae	Qipengyuania	Unclassified	100	0.06	3045152	8	2093073	2093073	SAMC3046247
#BM6B11	Alphaproteobacteria	Sphingomonadaceae	Qipengyuania	Unclassified	99.91	0.02	2974287	23	237026	426303	SAMC3046248
#BM6B9	Alphaproteobacteria	Sphingomonadaceae	Unclassified	Unclassified	99.98	0	2562930	2	1980836	1980836	SAMC3046249
#BM7B3	Gammaproteobacteria	Pseudomonadaceae	Pseudomonas_E	Pseudomonas_E chengduensis_A	100	0.01	5363686	19	714220	1430510	SAMC3046250
#BM7B8	Alphaproteobacteria	Roseobacteraceae	Jannaschia	Unclassified	99.92	0.07	3615894	8	2862423	2862423	SAMC3046251
#BM7D12	Gammaproteobacteria	Pseudomonadaceae	Pseudomonas_E	Pseudomonas_E sihuiensis	100	0.02	5141596	24	384603	1470609	SAMC3046252
#BM7H5	Alphaproteobacteria	Sphingomonadaceae	Pacificimonas	Unclassified	99.98	0.06	2788704	1	2788704	2788704	SAMC3046253
#BM8A10	Alphaproteobacteria	Sphingomonadaceae	Pacificimonas	Unclassified	100	0.6	3149942	4	2449620	2449620	SAMC3046254
#BM8A7	Alphaproteobacteria	Sphingomonadaceae	Sphingomicrobium	Unclassified	99.91	0.01	2427259	2	2425006	2425006	SAMC3046255
#BM8C2	Alphaproteobacteria	Sphingomonadaceae	Erythrobacter	Unclassified	100	0	3518339	1	3518339	3518339	SAMC3046256
#BM8E2	Bacteroidota	Flavobacteriaceae	Gramella	Unclassified	99.99	0.04	3555091	7	882496	1642396	SAMC3046257
#BM8G3	Alphaproteobacteria	Sphingomonadaceae	Qipengyuania	Unclassified	100	0.02	2792445	5	1830359	1830359	SAMC3046258
#BM8H4	Bacteroidota	Flavobacteriaceae	Gillisia	Gillisia marina	99.97	0.04	3089751	19	663325	1106085	SAMC3046259
#BM9A3	Alphaproteobacteria	Sphingomonadaceae	Pacificimonas	Unclassified	99.93	1.61	2946931	28	1687834	1687834	SAMC3046260
#BM9D10	Gammaproteobacteria	Pseudomonadaceae	Pseudomonas_E	Pseudomonas_E sihuiensis	100	0	5138080	46	211719	372307	SAMC3046261
#BM9G12	Alphaproteobacteria	Sphingomonadaceae	Sphingomicrobium	Unclassified	99.96	0	2310923	1	2310923	2310923	SAMC3046262
#BM9H4	Firmicutes	Bacillaceae	Bacillus	Bacillus licheniformis	100	0.08	4317149	20	466707	715490	SAMC3046263
#BM9H6	Alphaproteobacteria	Sphingomonadaceae	Pacificimonas	Unclassified	100	0.53	2843040	2	2294687	2294687	SAMC3046264
#H004	Bacteroidota	Flavobacteriaceae	Tenacibaculum	Unclassified	99.98	0.07	3272787	35	149927	908075	SAMC3046265
#H007	Firmicutes	Bacillaceae_B	Rossellomorea	Rossellomorea vietnamensis	100	0.46	4376882	47	215173	394221	SAMC3046266
#H009	Bacteroidota	Flavobacteriaceae	Maribacter	Maribacter ulvicola	99.96	0.09	4344727	27	281916	666518	SAMC3046267
#H010	Alphaproteobacteria	Roseobacteraceae	OMPR01	Unclassified	100	0.02	5002257	24	499164	1438695	SAMC3046268
#H015	Gammaproteobacteria	Shewanellaceae	Shewanella	Shewanella marisflavi	100	0.06	4274508	25	242494	663674	SAMC3046269
#H019	Firmicutes	Planococcaceae	Sporosarcina	Unclassified	99.66	0.29	3677493	50	114240	411076	SAMC3046270
#H020	Bacteroidota	Flavobacteriaceae	Maribacter	Maribacter dokdonensis	100	0.07	4364746	8	715923	1238186	SAMC3046271
#H022	Firmicutes	Bacillaceae_G	Bacillus_A	Bacillus_A bombysepticus	100	0.1	5711614	40	407544	1046522	SAMC3046272
#H023	Gammaproteobacteria	Moraxellaceae	Psychrobacter	Psychrobacter sp002377945	99.99	0.07	3222279	12	556251	650919	SAMC3046273
#H025	Firmicutes	Planococcaceae	Planococcus	Unclassified	100	0.09	3453858	14	921922	1201544	SAMC3046274
#H027	Firmicutes	HB172195	Anaerobacillus_A	Anaerobacillus_A sp002563635	100	1.17	4145645	13	901302	1414808	SAMC3046275
#H029	Bacteroidota	Flavobacteriaceae	Maribacter	Maribacter ulvicola	99.96	0.04	4424329	20	430092	1174924	SAMC3046276
#H032	Gammaproteobacteria	Shewanellaceae	Shewanella	Shewanella colwelliana	100	0.07	4384432	25	271943	414415	SAMC3046277
#H035	Firmicutes	Bacillaceae	Bacillus	Bacillus altitudinis	100	0.03	3718271	21	346378	759170	SAMC3046278
#H038	Firmicutes	Halobacillaceae	Halobacillus	Unclassified	99.99	0.31	3893134	14	620324	1005269	SAMC3046279
#H042	Bacteroidota	Flavobacteriaceae	Maribacter	Maribacter dokdonensis	99.99	0.13	4395019	18	404896	1483539	SAMC3046280
#H10	Alphaproteobacteria	Sphingomonadaceae	Qipengyuania	Unclassified	99.98	0.02	3081195	9	1962043	1962043	SAMC3045866
#H100	Gammaproteobacteria	Celerinatantimonadaceae	Agarivorans	Agarivorans albus	100	0.01	4780207	24	418317	535123	SAMC3045867
#H13	Bacteroidota	Flavobacteriaceae	Polaribacter	Polaribacter dokdonensis	100	0.12	2978253	4	1630348	1630348	SAMC3045868
#H14	Gammaproteobacteria	Alteromonadaceae	Pseudoalteromonas	Pseudoalteromonas sp002723455	100	0.04	4438453	29	246262	866253	SAMC3045869
#H15	Gammaproteobacteria	Alteromonadaceae	Pseudoalteromonas	Pseudoalteromonas marina	100	0.48	4431271	46	146423	603190	SAMC3045870
#H2	Bacteroidota	Flavobacteriaceae	Lacinutrix	Lacinutrix venerupis	99.99	0.17	3187441	25	332892	621792	SAMC3045871
#H24	Gammaproteobacteria	Alteromonadaceae	Pseudoalteromonas	Pseudoalteromonas distincta	100	0.04	4464367	37	197733	780110	SAMC3045872
#H27	Bacteroidota	Flavobacteriaceae	Maribacter	Maribacter dokdonensis	99.99	0.43	4585305	18	564196	1861395	SAMC3045873
#H28	Bacteroidota	Flavobacteriaceae	Winogradskyella	Winogradskyella psychrotolerans_B	99.95	0.19	3945337	30	353525	1003305	SAMC3045874
#H3	Alphaproteobacteria	Paracoccaceae	Yoonia	Yoonia sp003201935	99.99	0.01	3470244	6	2055523	2055523	SAMC3045875
#H31	Actinobacteriota	Microbacteriaceae	Microbacterium	Microbacterium oxydans	100	0.08	3915312	18	423256	650818	SAMC3045876
#H32	Gammaproteobacteria	Alteromonadaceae	Pseudoalteromonas	Pseudoalteromonas marina	100	0.06	4097250	21	347091	1850480	SAMC3045877
#H34	Alphaproteobacteria	Sphingomonadaceae	Erythrobacter	Unclassified	99.99	0.03	2734496	7	1847553	1847553	SAMC3045878
#H35	Bacteroidota	Flavobacteriaceae	Aquimarina	Aquimarina sp900299505	100	0.4	5646461	21	890093	1329412	SAMC3045879
#H36	Gammaproteobacteria	Halomonadaceae	Halomonas	Halomonas aquamarina	100	0.78	3653614	109	74259	261215	SAMC3045880
#H4	Gammaproteobacteria	Alteromonadaceae	Idiomarina	Idiomarina loihiensis	99.99	0.04	2925596	13	393990	1312638	SAMC3045881
#H44	Bacteroidota	Saprospiraceae	Lewinella_A	Lewinella_A agarilytica	99.91	0.05	6102499	68	133289	637026	SAMC3045882
#H45	Bacteroidota	Flavobacteriaceae	Algibacter_D	Algibacter_D aestuarii	99.93	0.03	3160200	12	596652	1051056	SAMC3045883
#H48	Gammaproteobacteria	Alteromonadaceae	Paraglaciecola	Unclassified	100	0.01	4137571	11	606844	1938378	SAMC3045884
#H5	Alphaproteobacteria	Sphingomonadaceae	Erythrobacter	Erythrobacter sp003149575	99.99	0.61	2666699	1	2666699	2666699	SAMC3045885
#H50	Alphaproteobacteria	Roseobacteraceae	Phaeobacter	Phaeobacter inhibens	100	0.04	4086999	12	827274	1363412	SAMC3045886
#H51	Bacteroidota	Flavobacteriaceae	Lacinutrix	Unclassified	100	0.45	3462775	25	686004	1162020	SAMC3045887
#H55	Bacteroidota	Flavobacteriaceae	Dokdonia	Dokdonia donghaensis	99.97	0.02	3221803	20	332003	646287	SAMC3045888
#H57	Gammaproteobacteria	Cellvibrionaceae	Microbulbifer	Unclassified	100	0.02	4332317	17	412290	1255322	SAMC3045889
#H6	Bacteroidota	Flavobacteriaceae	Nonlabens	Unclassified	100	0.05	3279356	12	857095	984357	SAMC3045890
#H60	Bacteroidota	Flavobacteriaceae	Arenitalea	Arenitalea lutea	99.95	0.05	3379778	8	852362	1016591	SAMC3045891
#H61	Alphaproteobacteria	Roseobacteraceae	Ruegeria	Ruegeria faecimaris	100	0.06	4003074	31	223686	1254282	SAMC3045892
#H67	Alphaproteobacteria	Sphingomonadaceae	Pontixanthobacter	Pontixanthobacter luteolus	100	0.06	2878787	3	1742300	1742300	SAMC3045893
#H74	Bacteroidota	Flavobacteriaceae	Olleya	Olleya marilimosa	99.96	0.15	3255741	22	418378	807179	SAMC3045894
#H76	Gammaproteobacteria	Shewanellaceae	Shewanella	Shewanella colwelliana	100	0.12	4459995	26	288338	868596	SAMC3045895
#H77	Alphaproteobacteria	Roseobacteraceae	Ruegeria	Ruegeria sp003443535	100	0.07	4673699	57	224752	556329	SAMC3045896
#H78	Bacteroidota	Flavobacteriaceae	Polaribacter	Polaribacter dokdonensis	99.99	0.08	3071995	3	1625672	1625672	SAMC3045897
#H79	Gammaproteobacteria	Vibrionaceae	Vibrio	Vibrio diabolicus	100	0	5080002	37	551125	1353537	SAMC3045898
#H81	Bacteroidota	Flavobacteriaceae	Olleya	Olleya marilimosa	99.94	0.07	3214662	12	422120	845392	SAMC3045899
#H9	Bacteroidota	Flavobacteriaceae	Olleya	Olleya sp002323495	99.91	0.08	3378553	16	424901	970789	SAMC3045900
#L001	Alphaproteobacteria	Paracoccaceae	Limimaricola	Unclassified	99.99	0.12	3827918	64	167880	522385	SAMC3046281
#L003	Gammaproteobacteria	Alteromonadaceae	Cognaticolwellia	Unclassified	100	0.02	4340427	20	635158	1255570	SAMC3046282
#L010	Gammaproteobacteria	Moraxellaceae	Psychrobacter	Psychrobacter sp000511655	100	0.01	2903235	13	736509	825418	SAMC3046283
#L013	Gammaproteobacteria	Moraxellaceae	Psychrobacter	Psychrobacter faecalis	99.97	0	2951817	16	650077	852177	SAMC3046284
#L014	Firmicutes	Halobacillaceae	Halobacillus	Halobacillus litoralis	100	0.24	3971029	46	262299	546164	SAMC3046285
#L015	Alphaproteobacteria	Roseobacteraceae	Palleronia	Unclassified	99.76	0.32	3682386	37	331001	654507	SAMC3046286
#L017	Firmicutes	Staphylococcaceae	Staphylococcus	Staphylococcus xylosus_A	99.99	0.04	3111474	39	274513	646146	SAMC3046287
#L021	Gammaproteobacteria	Moraxellaceae	Psychrobacter	Psychrobacter faecalis	99.99	0.04	3160794	14	397406	1152623	SAMC3046288
#L022	Gammaproteobacteria	Moraxellaceae	Psychrobacter	Psychrobacter celer	100	0	2942058	24	166789	446596	SAMC3046289
#L023	Alphaproteobacteria	Sphingomonadaceae	Qipengyuania	Qipengyuania sp002695185	100	0.07	2993672	5	1699230	1699230	SAMC3046290
#L032	Gammaproteobacteria	Shewanellaceae	Shewanella	Shewanella woodyi	100	0.62	5774724	36	317483	620752	SAMC3046291
#L034	Firmicutes	Bacillaceae	Bacillus	Bacillus safensis	100	0.02	3861560	16	929647	1035925	SAMC3046292
#L035	Gammaproteobacteria	Vibrionaceae	Vibrio	Vibrio splendidus	99.99	0.2	5557983	43	222916	495337	SAMC3046293
#L036	Alphaproteobacteria	Paracoccaceae	Halocynthiibacter_B	Unclassified	100	0.11	3550067	22	486998	818922	SAMC3046294
#L037	Gammaproteobacteria	Moraxellaceae	Psychrobacter	Unclassified	99.94	0.02	3188250	21	411617	525755	SAMC3046295
#L039	Firmicutes	Salinicoccaceae	Salinicoccus	Salinicoccus roseus	99.84	0.73	2473706	15	444187	493678	SAMC3046296
#L041	Actinobacteriota	Dermabacteraceae	Brachybacterium	Brachybacterium saurashtrense	100	0.02	3591115	15	423095	880967	SAMC3046297
#L043	Firmicutes	Planococcaceae	Sporosarcina	Unclassified	99.65	0.03	3163404	21	321570	667843	SAMC3046298
#L048	Alphaproteobacteria	Roseobacteraceae	Palleronia	Palleronia sp004358695	99.17	0.01	3328235	8	868765	1268722	SAMC3046299
#L053	Firmicutes	Bacillaceae_B	Rossellomorea	Rossellomorea aquimaris_D	100	0.29	4635781	29	394086	801509	SAMC3046300
#L054	Alphaproteobacteria	Sphingomonadaceae	Qipengyuania	Qipengyuania citrea	100	0.17	2901731	2	2790787	2790787	SAMC3046301
#L055	Alphaproteobacteria	Roseobacteraceae	Jannaschia	Jannaschia rubra	100	0	3415748	20	378905	567142	SAMC3046302
#L056	Firmicutes	Planococcaceae	Planococcus	Planococcus maritimus_C	100	0.16	3308339	28	216410	393173	SAMC3046303
#L057	Alphaproteobacteria	Roseobacteraceae	Palleronia	Palleronia sp004358695	99.85	0.03	3307511	8	891935	1330898	SAMC3046304
#L058	Alphaproteobacteria	Paracoccaceae	Oceaniglobus	Unclassified	99.99	0.13	4613313	28	330544	711753	SAMC3046305
#L060	Firmicutes	Planococcaceae	Planococcus	Unclassified	99.99	0.14	3390616	18	395925	671585	SAMC3046306
#L-1	Gammaproteobacteria	Alteromonadaceae	Pseudoalteromonas	Pseudoalteromonas sp002685175	100	0.01	4402420	33	256408	792670	SAMC3045901
#L12-2	Gammaproteobacteria	Vibrionaceae	Vibrio	Vibrio diabolicus	100	0.15	5191737	26	578269	1829438	SAMC3045902
#M002	Gammaproteobacteria	Alteromonadaceae	Pseudoalteromonas	Pseudoalteromonas lipolytica_A	100	0.14	4457697	31	313778	898264	SAMC3046307
#M004	Gammaproteobacteria	Vibrionaceae	Photobacterium	Photobacterium aquae	100	1.23	5043630	68	144413	589832	SAMC3046308
#M018	Gammaproteobacteria	Vibrionaceae	Vibrio	Vibrio coralliilyticus	100	0.16	5454442	29	479469	850926	SAMC3046309
#M020	Gammaproteobacteria	Vibrionaceae	Vibrio	Vibrio chagasii_A	100	0.27	5387561	56	149356	391445	SAMC3046310
#M022	Gammaproteobacteria	Vibrionaceae	Vibrio	Unclassified	100	0	5078122	31	284810	1378928	SAMC3046311
#M024	Gammaproteobacteria	Vibrionaceae	Vibrio	Vibrio fortis	100	0	5039511	39	254507	484151	SAMC3046312
#M038	Gammaproteobacteria	Alteromonadaceae	Pseudoalteromonas	Pseudoalteromonas sp001282135	100	0.19	5778880	28	446579	1239199	SAMC3046313
#M044	Gammaproteobacteria	Alteromonadaceae	Pseudoalteromonas	Pseudoalteromonas elyakovii	100	0.19	5319989	33	405869	1014684	SAMC3046314
#M056	Firmicutes	Enterococcaceae	Enterococcus_B	Enterococcus_B hirae	100	0.1	2919213	47	160798	300751	SAMC3046315
#M070	Gammaproteobacteria	Alteromonadaceae	Pseudoalteromonas	Pseudoalteromonas spongiae	100	0.1	4520745	60	125345	350980	SAMC3046316
#M071	Gammaproteobacteria	Vibrionaceae	Vibrio	Unclassified	100	0.67	4882792	72	157131	362983	SAMC3046317
#M087	Gammaproteobacteria	Alteromonadaceae	Pseudoalteromonas	Pseudoalteromonas rubra_D	100	0.08	5808057	52	220365	758139	SAMC3046318
#M301	Actinobacteriota	Micrococcaceae	Kocuria	Kocuria rosea	100	2.52	3963779	42	361494	531859	SAMC3046319
#M302	Actinobacteriota	Micrococcaceae	Kocuria	Kocuria rosea	100	0.34	4256302	64	345695	669276	SAMC3046320
#M310	Firmicutes	Planococcaceae	Planococcus	Planococcus donghaensis	100	0.09	3300012	25	237578	360950	SAMC3046321
#M311	Actinobacteriota	Micrococcaceae	Kocuria	Kocuria rosea	100	1.31	3871832	28	321773	900429	SAMC3046322
#M312	Firmicutes	Bacillaceae_B	Rossellomorea	Rossellomorea aquimaris_C	100	0.68	4242064	9	2190896	2190896	SAMC3046323
#M313	Alphaproteobacteria	Paracoccaceae	Paracoccus	Paracoccus marcusii	100	0.17	3784903	45	223796	710183	SAMC3046324
#M316	Alphaproteobacteria	Paracoccaceae	Limimaricola	Limimaricola variabilis	99.83	0.22	3843495	28	339477	593130	SAMC3046325
#M317	Alphaproteobacteria	Roseobacteraceae	Jannaschia	Unclassified	99.95	0.53	3942835	6	3536370	3536370	SAMC3046326
#M319	Gammaproteobacteria	Oleiphilaceae	Marinobacter	Marinobacter litoralis	99.99	0.1	3513662	9	731609	1155476	SAMC3046327
#M322	Alphaproteobacteria	Paracoccaceae	Limimaricola	Unclassified	99.7	0.22	3785860	34	287361	619040	SAMC3046328
#M324	Gammaproteobacteria	Alteromonadaceae	Pseudoalteromonas	Pseudoalteromonas arabiensis	100	0.94	4590419	57	141861	424406	SAMC3046329
#M325-1	Firmicutes	HB172195	Anaerobacillus_A	Anaerobacillus_A hwajinpoensis_B	100	1.04	4496984	34	272603	900206	SAMC3046330
#M325-2	Alphaproteobacteria	Roseobacteraceae	Sulfitobacter	Unclassified	100	0.05	3763257	11	753920	1620181	SAMC3046331
#M327	Alphaproteobacteria	Roseobacteraceae	Sulfitobacter	Unclassified	100	0.08	3618010	9	754150	1697657	SAMC3046332
#M328	Alphaproteobacteria	Paracoccaceae	Limimaricola	Limimaricola soesokkakensis	99.25	0.06	3747863	22	293092	598731	SAMC3046333
#M329	Firmicutes	Planococcaceae	Planococcus	Planococcus donghaensis	100	0.26	3334914	25	250388	858172	SAMC3046334
#M331	Alphaproteobacteria	Sphingomonadaceae	Qipengyuania	Qipengyuania gaetbuli	100	0.22	2776282	2	2762934	2762934	SAMC3046335
#M333	Alphaproteobacteria	Roseobacteraceae	Ruegeria	Ruegeria conchae	99.99	0.16	4640736	35	277218	1352708	SAMC3046336
#M338	Bacteroidota	Flavobacteriaceae	Tenacibaculum	Tenacibaculum mesophilum	99.99	0.06	3469662	48	628597	1185355	SAMC3046337
#M339	Gammaproteobacteria	Shewanellaceae	Shewanella	Unclassified	100	0.01	4340006	29	346185	685506	SAMC3046338
#M342	Alphaproteobacteria	Roseobacteraceae	Sulfitobacter	Sulfitobacter mediterraneus	99.99	0.24	4223094	4	3930527	3930527	SAMC3046339
#M343	Alphaproteobacteria	Sphingomonadaceae	Qipengyuania	Unclassified	100	0.04	2769334	2	2766781	2766781	SAMC3046340
#M344	Alphaproteobacteria	Roseobacteraceae	Aliiroseovarius	Unclassified	100	0.12	3389549	2	3210813	3210813	SAMC3046341
#M345	Alphaproteobacteria	Roseobacteraceae	Pelagimonas	Unclassified	99.99	0.07	4277041	17	682913	764391	SAMC3046342
#M346	Alphaproteobacteria	Roseobacteraceae	Shimia	Shimia aestuarii	100	0.05	3950497	11	540249	1832016	SAMC3046343
#M348	Alphaproteobacteria	Roseobacteraceae	Unclassified	Unclassified	99.99	0	4550465	2	2687157	2687157	SAMC3046344
#M353	Alphaproteobacteria	Sphingomonadaceae	Qipengyuania	Unclassified	99.99	0.19	2768184	1	2768184	2768184	SAMC3046345
#M357	Alphaproteobacteria	Sphingomonadaceae	Qipengyuania	Unclassified	99.99	0	2892863	11	1566586	1566586	SAMC3046346
#M360	Alphaproteobacteria	Sphingomonadaceae	Qipengyuania	Unclassified	99.99	0.03	2635078	1	2635078	2635078	SAMC3046347
#M363	Alphaproteobacteria	Roseobacteraceae	Pelagimonas	Unclassified	100	0.05	4030861	16	601732	998149	SAMC3046348
#M368	Alphaproteobacteria	Roseobacteraceae	Sulfitobacter	Sulfitobacter mediterraneus_A	99.92	0.1	4014743	3	3849802	3849802	SAMC3046349
#M370	Alphaproteobacteria	Sphingomonadaceae	Pontixanthobacter	Pontixanthobacter luteolus	100	0.1	2946188	5	1060203	1108790	SAMC3046350
#M373	Alphaproteobacteria	Roseobacteraceae	Aliiroseovarius	Unclassified	100	0.15	3325726	2	3169484	3169484	SAMC3046351
#M380	Alphaproteobacteria	Paracoccaceae	Yoonia	Yoonia sp003201935	99.99	0	3334716	5	2071900	2071900	SAMC3046352
#M382	Alphaproteobacteria	Roseobacteraceae	WKFI01	Unclassified	100	0.64	5167684	4	4595413	4595413	SAMC3046353
#M383	Alphaproteobacteria	Sphingomonadaceae	Qipengyuania	Unclassified	100	1.51	3284469	24	374142	538877	SAMC3046354
#M384	Gammaproteobacteria	Vibrionaceae	Vibrio	Vibrio alginolyticus	100	0.05	5154306	30	341497	951339	SAMC3046355
#M385	Alphaproteobacteria	Roseobacteraceae	Roseicyclus	Unclassified	99.98	0.36	3812893	1	3812893	3812893	SAMC3046356
#M389	Alphaproteobacteria	Roseobacteraceae	Aliiroseovarius	Unclassified	99.99	0.04	3498039	42	255877	594451	SAMC3046357
#M390	Gammaproteobacteria	Shewanellaceae	Shewanella	Shewanella carassii	100	0.16	4443764	71	141549	442616	SAMC3046358
#M500	Gammaproteobacteria	Pseudomonadaceae	Pseudomonas_B	Pseudomonas_B oryzihabitans	100	0	5354159	52	350222	600422	SAMC3046359
#M501	Firmicutes	DSM-18226	Cytobacillus	Cytobacillus sp009849585	100	0.91	5220343	66	135211	372437	SAMC3046360
#M504	Gammaproteobacteria	Alteromonadaceae	Pseudoalteromonas	Pseudoalteromonas spongiae	100	0.19	4820296	22	453548	1565091	SAMC3046361
#M510	Alphaproteobacteria	Sphingomonadaceae	Qipengyuania	Unclassified	100	0.03	2760833	2	2480812	2480812	SAMC3046362
#M512	Gammaproteobacteria	Alteromonadaceae	Pseudoalteromonas	Pseudoalteromonas spongiae	100	0.16	4651493	20	849054	1594003	SAMC3046363
#M523	Alphaproteobacteria	Roseobacteraceae	Leisingera	Unclassified	100	0	4125529	1	4125529	4125530	SAMC3046364
#M527	Alphaproteobacteria	Roseobacteraceae	Leisingera	Unclassified	100	0.05	5142735	7	4301362	4301362	SAMC3046365
#M533	Gammaproteobacteria	Shewanellaceae	Shewanella	Unclassified	100	0.04	4345245	49	164711	382901	SAMC3046366
#M536	Gammaproteobacteria	Alteromonadaceae	Pseudoalteromonas	Pseudoalteromonas spongiae	100	0.1	4677203	16	1576618	1652534	SAMC3046367
#M537	Gammaproteobacteria	Shewanellaceae	Shewanella	Unclassified	100	0.01	4433931	45	185664	529350	SAMC3046368
#M547	Gammaproteobacteria	Alteromonadaceae	Pseudoalteromonas	Unclassified	100	0.08	4314255	18	671554	1367963	SAMC3046369
#M550	Gammaproteobacteria	Shewanellaceae	Shewanella	Unclassified	100	0.01	4377888	44	166940	738522	SAMC3046370
#M554	Gammaproteobacteria	Alteromonadaceae	Pseudoalteromonas	Pseudoalteromonas spongiae	100	0.15	4660743	22	345268	1145047	SAMC3046371
#M556	Gammaproteobacteria	Shewanellaceae	Shewanella	Shewanella waksmanii	100	0	4888790	47	186515	358937	SAMC3046372
#M561	Alphaproteobacteria	Roseobacteraceae	Leisingera	Leisingera caerulea	100	0.27	4449613	6	3813952	3813952	SAMC3046373
#M563	Gammaproteobacteria	Alteromonadaceae	Pseudoalteromonas	Unclassified	100	0.11	4626514	28	296135	942461	SAMC3046374
#M564	Gammaproteobacteria	Vibrionaceae	Vibrio	Vibrio maritimus_B	100	1.44	5687143	28	334595	857241	SAMC3046375
#M565	Gammaproteobacteria	Alteromonadaceae	Pseudoalteromonas	Unclassified	100	0.11	4646620	22	515818	938959	SAMC3046376
#M567	Gammaproteobacteria	Vibrionaceae	Vibrio	Unclassified	100	0.34	4628473	21	540466	1126974	SAMC3046377
#M568	Gammaproteobacteria	Nitrincolaceae	Amphritea	Amphritea spongicola	99.51	0.6	4966960	17	421925	1333198	SAMC3046378
#M569	Gammaproteobacteria	Cellvibrionaceae	Microbulbifer	Unclassified	100	0.16	4917774	19	585871	788164	SAMC3046379
#M573	Gammaproteobacteria	Vibrionaceae	Vibrio	Vibrio alginolyticus	100	0	5176230	39	334834	948404	SAMC3046380
#M579	Gammaproteobacteria	Alteromonadaceae	Alteromonas	Unclassified	100	0	4269852	26	569975	1054672	SAMC3046381
#M580	Gammaproteobacteria	Alteromonadaceae	Pseudoalteromonas	Pseudoalteromonas shioyasakiensis	100	0.07	4627021	36	300572	805395	SAMC3046382
#M583	Alphaproteobacteria	Roseobacteraceae	Leisingera	Leisingera aquaemixtae	100	0.11	4251935	5	3806503	3806503	SAMC3046383
#M588	Gammaproteobacteria	Shewanellaceae	Shewanella	Unclassified	100	0.83	5449762	106	97386	528924	SAMC3046384
#M589-1	Bacteroidota	Flavobacteriaceae	Aquimarina	Unclassified	99.98	0.27	4568224	36	343372	580003	SAMC3046385
#M589-2	Gammaproteobacteria	Moraxellaceae	Psychrobacter	Psychrobacter faecalis	100	0.12	3062375	31	190986	450238	SAMC3046386
#M590	Bacteroidota	Flavobacteriaceae	Zobellia	Zobellia russellii	99.96	0.11	4735534	31	329582	1171635	SAMC3046387
#M597	Alphaproteobacteria	Roseobacteraceae	Leisingera	Leisingera aquaemixtae	100	0.39	4391804	7	3833635	3833635	SAMC3046388
#M601	Gammaproteobacteria	Alteromonadaceae	Flocculibacter	Flocculibacter collagenilyticus	99.98	0	3929472	53	154946	371274	SAMC3046389
#M602	Alphaproteobacteria	Roseobacteraceae	Leisingera	Leisingera aquaemixtae	100	0.13	4443538	6	3905188	3905188	SAMC3046390
#M603	Bacteroidota	Flavobacteriaceae	Maribacter	Unclassified	99.99	0.13	4280603	16	493664	1063212	SAMC3046391
#M607	Alphaproteobacteria	Sphingomonadaceae	Qipengyuania	Unclassified	100	0.2	2620906	3	1875387	1875387	SAMC3046392
#M609	Bacteroidota	Flavobacteriaceae	Polaribacter	Unclassified	99.92	0.03	3265584	23	283234	713825	SAMC3046393
#M610	Bacteroidota	Flavobacteriaceae	Tenacibaculum	Unclassified	99.9	0.17	2827017	16	272383	574679	SAMC3046394
#M618	Gammaproteobacteria	Alteromonadaceae	Alteromonas	Unclassified	100	0.07	4283647	21	341808	557152	SAMC3046395
#M619	Alphaproteobacteria	Roseobacteraceae	Phaeobacter	Phaeobacter inhibens	100	0.05	4178771	4	3811648	3811648	SAMC3046396
#M623	Alphaproteobacteria	Roseobacteraceae	Phaeobacter	Phaeobacter inhibens	100	0.13	4314694	5	3813083	3813083	SAMC3046397
#M624	Alphaproteobacteria	Roseobacteraceae	Phaeobacter	Phaeobacter inhibens	100	0	4204626	4	3804550	3804550	SAMC3046398
#M625	Alphaproteobacteria	Roseobacteraceae	Phaeobacter	Phaeobacter inhibens	100	0.02	4281685	5	3783258	3783258	SAMC3046399
#M626	Alphaproteobacteria	Roseobacteraceae	Phaeobacter	Phaeobacter inhibens	100	1.68	4163548	4	3789760	3789760	SAMC3046400
#M627	Alphaproteobacteria	Roseobacteraceae	Phaeobacter	Phaeobacter inhibens	100	0	4244751	5	3794587	3794587	SAMC3046401
#M628	Alphaproteobacteria	Roseobacteraceae	Phaeobacter	Phaeobacter inhibens	100	0.02	4301253	5	3847692	3847692	SAMC3046402
#M631	Alphaproteobacteria	Roseobacteraceae	Phaeobacter	Phaeobacter inhibens	100	0.01	4314012	5	3796179	3796179	SAMC3046403
#M632	Alphaproteobacteria	Roseobacteraceae	Phaeobacter	Phaeobacter inhibens	100	0.21	4139108	3	3792971	3792971	SAMC3046404
#M633	Alphaproteobacteria	Roseobacteraceae	Phaeobacter	Phaeobacter inhibens	100	0.02	4402211	5	3845086	3845086	SAMC3046405
#M634	Alphaproteobacteria	Roseobacteraceae	Phaeobacter	Phaeobacter inhibens	100	0.03	4089150	4	3703197	3703197	SAMC3046406
#M635	Alphaproteobacteria	Roseobacteraceae	Phaeobacter	Phaeobacter inhibens	100	0.76	4301151	5	3713867	3713867	SAMC3046407
#M636	Alphaproteobacteria	Roseobacteraceae	Phaeobacter	Phaeobacter inhibens	100	0.08	4283941	5	3751439	3751439	SAMC3046408
#M643	Alphaproteobacteria	Roseobacteraceae	Phaeobacter	Phaeobacter inhibens	100	0.02	4114628	4	3739855	3739855	SAMC3046409
#M644	Alphaproteobacteria	Roseobacteraceae	Phaeobacter	Phaeobacter inhibens	100	0.03	4284518	5	3786607	3786607	SAMC3046410
#M646	Alphaproteobacteria	Roseobacteraceae	Phaeobacter	Phaeobacter inhibens	100	0.04	4182712	4	3807887	3807887	SAMC3046411
#M647	Alphaproteobacteria	Roseobacteraceae	Phaeobacter	Phaeobacter inhibens	100	0.03	4266684	5	3765347	3765347	SAMC3046412
#M649	Bacteroidota	Flavobacteriaceae	Cellulophaga	Cellulophaga omnivescoria	100	0.32	3856088	13	1041569	1192477	SAMC3046413
#M650	Alphaproteobacteria	Roseobacteraceae	Phaeobacter	Phaeobacter inhibens	100	0.07	4202636	6	3792011	3792011	SAMC3046414
#M658	Alphaproteobacteria	Roseobacteraceae	Leisingera	Unclassified	100	0.06	4890622	7	4323136	4323136	SAMC3046415
#M700	Alphaproteobacteria	Sphingomonadaceae	Qipengyuania	Unclassified	100	0.21	2987156	1	2987156	2987156	SAMC3046416
#M701	Gammaproteobacteria	Vibrionaceae	Vibrio	Vibrio alginolyticus	100	0	4999615	44	402486	800406	SAMC3046417
#M702	Alphaproteobacteria	Sphingomonadaceae	Qipengyuania	Qipengyuania nanhaisediminis	99.99	0.04	2981705	101	92357	276650	SAMC3046418
#M703	Alphaproteobacteria	Sphingomonadaceae	Qipengyuania	Unclassified	99.99	0.58	2969308	14	2933383	2933383	SAMC3046419
#M704	Bacteroidota	Flavobacteriaceae	Mesoflavibacter	Mesoflavibacter zeaxanthinifaciens	99.98	0.01	2924312	29	384449	942788	SAMC3046420
#M706	Gammaproteobacteria	Alteromonadaceae	Pseudoalteromonas	Pseudoalteromonas shioyasakiensis	100	0.03	4603926	45	263278	502071	SAMC3046421
#M707	Alphaproteobacteria	Paracoccaceae	Limimaricola	Limimaricola soesokkakensis	99.98	0.03	4162279	47	249583	570540	SAMC3046422
#M710	Alphaproteobacteria	Paracoccaceae	Albidovulum	Unclassified	100	0.42	4221270	34	472232	738686	SAMC3046423
#M711	Alphaproteobacteria	Sphingomonadaceae	Qipengyuania	Unclassified	100	0.09	2733190	1	2733190	2733190	SAMC3046424
#M712	Bacteroidota	Flavobacteriaceae	Nonlabens	Nonlabens tegetincola	99.99	0.07	2869778	17	734567	876725	SAMC3046425
#M713	Alphaproteobacteria	Sphingomonadaceae	Qipengyuania	Unclassified	100	0.02	2971308	1	2971308	2971308	SAMC3046426
#M717	Alphaproteobacteria	Sphingomonadaceae	Qipengyuania	Unclassified	100	0.24	2923270	1	2923270	2923270	SAMC3046427
#M718	Alphaproteobacteria	Sphingomonadaceae	Altererythrobacter_D	Unclassified	99.99	0.02	2729417	9	2707668	2707668	SAMC3046428
#M719	Gammaproteobacteria	Marinicellaceae	Marinicella	Unclassified	99.9	0.05	3653848	29	631709	722349	SAMC3046429
#M720	Alphaproteobacteria	Sphingomonadaceae	Erythrobacter	Unclassified	99.94	0.05	3248687	18	1907802	1907802	SAMC3046430
#P1A5-1	Gammaproteobacteria	Alteromonadaceae	Pseudoalteromonas	Pseudoalteromonas nigrifaciens	100	0.09	3733514	70	96447	245685	SAMC3045903
#P1C8-1	Gammaproteobacteria	Moraxellaceae	Psychrobacter	Psychrobacter sp000511655	100	0	2867064	50	155403	228784	SAMC3045904
#P1E1-2	Bacteroidota	Flavobacteriaceae	Gramella	Gramella sp006714895	99.98	0.25	3193378	9	942001	1359314	SAMC3045905
#P1G8-1	Actinobacteriota	Microbacteriaceae	Microbacterium	Unclassified	100	0.65	3274408	11	551827	1615046	SAMC3045906
#P1H5-2	Gammaproteobacteria	Moraxellaceae	Acinetobacter	Acinetobacter johnsonii	100	1.52	3609998	116	61064	317530	SAMC3045907
#P2A10-2	Gammaproteobacteria	Alteromonadaceae	Pseudoalteromonas	Pseudoalteromonas nigrifaciens	100	0.12	3678655	55	125821	404855	SAMC3045908
#P2C6-2	Bacteroidota	Flavobacteriaceae	Olleya	Olleya marilimosa	99.97	0.11	3240262	12	419356	816955	SAMC3045909
#P2D2-1	Gammaproteobacteria	Moraxellaceae	Psychrobacter	Unclassified	99.98	0.04	3306732	26	630631	671598	SAMC3045910
#P3B12-1	Gammaproteobacteria	Moraxellaceae	Psychrobacter	Psychrobacter maritimus	99.99	0.07	3198374	30	241461	776608	SAMC3045911
#P3D11-2	Bacteroidota	Flavobacteriaceae	Olleya	Olleya marilimosa	99.99	0.05	3282917	16	379880	851957	SAMC3045912
#P3F6-2	Alphaproteobacteria	Sphingomonadaceae	Qipengyuania	Unclassified	99.99	1.06	2885071	14	2494493	2494493	SAMC3045913
#P3G9-2	Bacteroidota	Flavobacteriaceae	Olleya	Olleya marilimosa	99.98	0.16	3197918	22	417529	806161	SAMC3045914
#P3H12-2	Bacteroidota	Flavobacteriaceae	Olleya	Olleya marilimosa	99.98	0.13	3207267	12	418382	819962	SAMC3045915
#P4A1-2	Alphaproteobacteria	Sphingomonadaceae	Qipengyuania	Unclassified	100	0.04	3009688	5	1862949	1862949	SAMC3045916
#P4C8-2	Bacteroidota	Flavobacteriaceae	Lacinutrix	Lacinutrix venerupis	99.98	0.08	3204140	26	336213	616129	SAMC3045917
#P4D10-2	Gammaproteobacteria	Moraxellaceae	Psychrobacter	Unclassified	99.95	0.24	3195130	12	726637	1311223	SAMC3045918
#P4E8-1	Gammaproteobacteria	Moraxellaceae	Psychrobacter	Unclassified	100	0.05	3538171	25	301578	1095472	SAMC3045919
#P4F1-2	Bacteroidota	Flavobacteriaceae	Olleya	Olleya marilimosa	99.97	0.13	3282471	23	419627	810750	SAMC3045920
#P4H2-1	Gammaproteobacteria	Moraxellaceae	Psychrobacter	Psychrobacter faecalis	100	0.02	3095711	63	99018	422098	SAMC3045921
#P4H8-1	Gammaproteobacteria	Moraxellaceae	Psychrobacter	Psychrobacter sp002377945	99.99	0.1	3208880	7	869070	1263894	SAMC3045922
#P5A1-2	Alphaproteobacteria	Caulobacteraceae	Brevundimonas	Brevundimonas diminuta	100	0.08	3177984	28	446451	641994	SAMC3045923
#P5B1-2	Actinobacteriota	Dermabacteraceae	Brachybacterium	Brachybacterium paraconglomeratum	100	0.23	3577493	26	209759	420715	SAMC3045924
#P5E3	Firmicutes	Bacillaceae_H	Priestia	Priestia flexa	99.99	0.04	3809422	93	59114	289536	SAMC3045925
#P5F4-3	Gammaproteobacteria	Pseudomonadaceae	Pseudomonas_A	Pseudomonas_A stutzeri_AC	100	3.03	5252005	41	259241	597589	SAMC3045926
#P6A1	Bacteroidota	Flavobacteriaceae	Gramella	Unclassified	99.97	0.54	3468771	12	936406	1545406	SAMC3045927
#P6A10	Alphaproteobacteria	Sphingomonadaceae	Qipengyuania	Unclassified	100	0.26	2640006	1	2640006	2640006	SAMC3045928
#P6A11	Gammaproteobacteria	Alteromonadaceae	Pseudoalteromonas	Pseudoalteromonas nigrifaciens	100	0.19	3814963	55	123241	479420	SAMC3045929
#P6A5	Bacteroidota	Flavobacteriaceae	Gramella	Unclassified	100	0.65	3607538	13	705301	897714	SAMC3045930
#P6B5	Alphaproteobacteria	Sphingomonadaceae	Erythrobacter	Unclassified	100	0.08	3178780	1	3178780	3178780	SAMC3045931
#P6D5	Alphaproteobacteria	Sphingomonadaceae	Sphingomicrobium	Unclassified	100	0.03	2387071	2	2381065	2381065	SAMC3045932
#P7B6-2	Alphaproteobacteria	Sphingomonadaceae	Qipengyuania	Qipengyuania sp002895025	100	0.43	3391413	19	342495	413156	SAMC3045933
#P7C12-3	Firmicutes	Bacillaceae_D	Bacillus_S	Bacillus_S pseudofirmus	99.97	0.06	4064120	59	386610	987122	SAMC3045934
#P7C4-1	Gammaproteobacteria	Moraxellaceae	Psychrobacter	Psychrobacter sp000511655	99.97	0	2839896	55	119110	233117	SAMC3045935
#P7D4-1	Alphaproteobacteria	Sphingomonadaceae	Altererythrobacter_D	Unclassified	100	0.01	2785670	1	2785670	2785670	SAMC3045936
#P7E5-2	Bacteroidota	Flavobacteriaceae	Olleya	Olleya marilimosa	99.99	0.07	3296784	13	421642	828126	SAMC3045937
#P7E6-2	Bacteroidota	Flavobacteriaceae	Lacinutrix	Lacinutrix venerupis	99.98	0.07	3179940	23	334104	581165	SAMC3045938
#P7G8-2	Bacteroidota	Flavobacteriaceae	Olleya	Olleya marilimosa	99.97	0.1	3222171	16	416564	821323	SAMC3045939
#P7H4-1	Bacteroidota	Flavobacteriaceae	Gramella	Unclassified	99.97	0.54	3356662	31	524678	1392090	SAMC3045940
#P8C12-1	Firmicutes	Bacillaceae	Bacillus	Bacillus altitudinis	100	0	3683568	15	792732	895036	SAMC3045941
#P9A10-2	Bacteroidota	Flavobacteriaceae	Bizionia	Bizionia paragorgiae	99.86	0.37	3111240	27	281632	700911	SAMC3045942
#P9A11-2	Alphaproteobacteria	Sphingomonadaceae	Qipengyuania	Unclassified	99.99	0	2711432	1	2711432	2711432	SAMC3045943
#P9A12-1	Bacteroidota	Flavobacteriaceae	Gillisia	Gillisia marina	99.94	0.18	3055193	7	1179587	1211917	SAMC3045944
#P9A12-2	Bacteroidota	Flavobacteriaceae	Maribacter	Unclassified	99.96	0.8	4310917	13	1127121	1313245	SAMC3045945
#P9A3	Bacteroidota	Flavobacteriaceae	Psychroserpens	Unclassified	98.91	0.15	3429797	11	360115	1084459	SAMC3045946
#P9A5	Alphaproteobacteria	Sphingomonadaceae	Erythrobacter	Unclassified	99.99	0.1	3335252	2	3224026	3224026	SAMC3045947
#P9A6	Alphaproteobacteria	Paracoccaceae	Yoonia	Unclassified	100	0.07	4059670	16	350723	961140	SAMC3045948
#P9B1-2	Alphaproteobacteria	Sphingomonadaceae	Altererythrobacter_F	Altererythrobacter_F oceanensis	100	0.74	3006536	3	2971733	2971733	SAMC3045949
#P9B4-1	Alphaproteobacteria	Sphingomonadaceae	Altererythrobacter_D	Unclassified	100	0.09	2702148	2	2699525	2699525	SAMC3045950
#P9B9	Bacteroidota	Flavobacteriaceae	Gramella	Unclassified	99.93	0.63	3658179	14	920866	1595327	SAMC3045951
#P9F2	Alphaproteobacteria	Sphingomonadaceae	Qipengyuania	Unclassified	100	0.02	2938663	8	2152987	2152987	SAMC3045952
#P9F5	Alphaproteobacteria	Sphingomonadaceae	Qipengyuania	Unclassified	100	0.12	2851432	2	2497606	2497606	SAMC3045953
#P9G8	Bacteroidota	Flavobacteriaceae	Gramella	Gramella sp006714895	99.93	0.2	3272444	20	568023	1020790	SAMC3045954
#P9H4	Bacteroidota	Flavobacteriaceae	Psychroserpens	Unclassified	99.94	0.03	3434447	22	365702	790768	SAMC3045955
#P9H7	Bacteroidota	Flavobacteriaceae	Pseudobizionia	Pseudobizionia ponticola	99.99	0.03	3160075	12	2070627	2070627	SAMC3045956
#PC1	Bacteroidota	Flavobacteriaceae	Tenacibaculum	Tenacibaculum discolor	99.88	0.04	3224211	9	562596	681439	SAMC3045961
#PC10	Alphaproteobacteria	Roseobacteraceae	Aliiroseovarius	Aliiroseovarius crassostreae	99.99	0.7	3556558	25	251973	509877	SAMC3045962
#PC12	Bacteroidota	Flavobacteriaceae	Tenacibaculum	Unclassified	100	0.23	2647134	17	351320	752537	SAMC3045963
#PC-14	Gammaproteobacteria	Pseudomonadaceae	Pseudomonas_E	Pseudomonas_E sp902506495	100	0.26	5344096	20	688887	1099672	SAMC3045957
#PC15	Alphaproteobacteria	Sphingomonadaceae	Qipengyuania	Qipengyuania nanhaisediminis	100	0.05	2747205	1	2747205	2747205	SAMC3045964
#PC18	Alphaproteobacteria	Sphingomonadaceae	Qipengyuania	Unclassified	100	0.03	2795217	2	2219622	2219622	SAMC3045965
#PC19	Alphaproteobacteria	Paracoccaceae	Paracoccus	Paracoccus marcusii	100	0.04	4033460	70	172691	580155	SAMC3045966
#PC23	Alphaproteobacteria	Roseobacteraceae	Phaeobacter	Phaeobacter inhibens	100	0.08	4196437	18	391568	766386	SAMC3045967
#PC25	Alphaproteobacteria	Sphingomonadaceae	Qipengyuania	Unclassified	100	0.44	2909107	1	2909107	2909107	SAMC3045968
#PC26	Alphaproteobacteria	Sphingomonadaceae	Pontixanthobacter	Unclassified	99.98	0.59	3350229	17	342792	658741	SAMC3045969
#PC27	Alphaproteobacteria	Rhizobiaceae	Agrobacterium	Agrobacterium sp900013535	100	0.57	5512278	39	301310	724403	SAMC3045970
#PC28	Alphaproteobacteria	Sphingomonadaceae	Qipengyuania	Unclassified	100	0.06	2920457	6	2027352	2027352	SAMC3045971
#PC31	Alphaproteobacteria	Sphingomonadaceae	Qipengyuania	Unclassified	99.69	0.25	2780907	60	98123	202828	SAMC3045972
#PC35	Alphaproteobacteria	Roseobacteraceae	Thalassococcus	Unclassified	99.95	0	3818491	10	667108	1135834	SAMC3045973
#PC39	Alphaproteobacteria	Sphingomonadaceae	Qipengyuania	Unclassified	100	0.07	2772295	1	2772295	2772295	SAMC3045974
#PC4	Alphaproteobacteria	Roseobacteraceae	Phaeobacter	Phaeobacter italicus	100	0.34	3958564	13	504779	995166	SAMC3045975
#PC41	Alphaproteobacteria	Roseobacteraceae	Thalassococcus	Thalassococcus halodurans	99.95	0.21	3803274	10	979671	1033591	SAMC3045976
#PC42	Alphaproteobacteria	Paracoccaceae	Paracoccus	Paracoccus marcusii	100	0.59	4128129	81	208543	453865	SAMC3045977
#PC43	Actinobacteriota	Microbacteriaceae	Microbacterium	Microbacterium sp002456035	100	0.02	3306835	3	2658581	2658581	SAMC3045978
#PC45	Actinobacteriota	Micrococcaceae	Kocuria	Kocuria rosea	100	1.81	4053929	49	247486	536574	SAMC3045979
#PC-46	Firmicutes	HB172195	Anaerobacillus_A	Anaerobacillus_A hwajinpoensis_B	100	1.24	4412750	14	2895172	2895172	SAMC3045958
#PC47	Alphaproteobacteria	Roseobacteraceae	Shimia	Unclassified	99.97	0.13	4275878	13	908152	1192351	SAMC3045980
#PC55	Alphaproteobacteria	Roseobacteraceae	Thalassococcus	Unclassified	99.91	0.01	3650003	9	936002	1273888	SAMC3045981
#PC57	Alphaproteobacteria	Roseobacteraceae	Shimia	Shimia aestuarii	100	0.02	4076935	19	414501	629366	SAMC3045982
#PC6	Bacteroidota	Flavobacteriaceae	Meridianimaribacter	Meridianimaribacter flavus	99.95	0.06	3280456	9	591675	1343586	SAMC3045983
#PC-60	Gammaproteobacteria	Shewanellaceae	Shewanella	Unclassified	100	0	4295444	27	267585	529682	SAMC3045959
#PC-74-1	Firmicutes	HB172195	Anaerobacillus_A	Unclassified	99.96	1.12	3806563	16	462085	1724324	SAMC3045960
#pe_1	Gammaproteobacteria	Vibrionaceae	Vibrio	Unclassified	100	0	5036120	32	340857	1100636	SAMC3046190
#pe_11	Gammaproteobacteria	Vibrionaceae	Vibrio	Vibrio proteolyticus	100	0.41	4722628	32	276228	617877	SAMC3046191
#pe_14-1	Gammaproteobacteria	Celerinatantimonadaceae	Agarivorans	Agarivorans albus	100	0.04	4702251	30	281581	624482	SAMC3046192
#pe_17	Actinobacteriota	Micrococcaceae	Nesterenkonia	Unclassified	99.9	0	2749656	15	434528	630871	SAMC3046193
#pe10	Alphaproteobacteria	Roseobacteraceae	Shimia	Unclassified	99.98	0.03	4224573	11	906312	1190964	SAMC3046181
#PE103	Alphaproteobacteria	Sphingomonadaceae	Qipengyuania	Unclassified	99.98	0.04	2715133	9	817257	1242005	SAMC3045997
#PE-104	Actinobacteriota	Micrococcaceae	Kocuria	Unclassified	100	0.41	4039072	30	331045	787128	SAMC3045984
#PE-12	Firmicutes	Bacillaceae_H	Priestia	Priestia megaterium	100	0.33	5402486	25	857872	1998059	SAMC3045985
#pe13	Alphaproteobacteria	Roseobacteraceae	Shimia	Shimia aestuarii	100	0.05	4053280	11	536935	1822480	SAMC3046182
#PE138	Alphaproteobacteria	Sphingomonadaceae	Qipengyuania	Unclassified	100	0.07	2774780	1	2774780	2774780	SAMC3045998
#pe15	Gammaproteobacteria	Alteromonadaceae	Pseudoalteromonas	Unclassified	100	0.65	4605706	33	267312	527990	SAMC3046183
#PE17	Bacteroidota	Flavobacteriaceae	Tenacibaculum	Unclassified	99.96	0.09	3218392	11	365493	1361901	SAMC3045999
#pe18	Alphaproteobacteria	Roseobacteraceae	Sulfitobacter	Sulfitobacter pontiacus	100	0.02	3427920	11	1920399	1920399	SAMC3046184
#PE-18	Gammaproteobacteria	Shewanellaceae	Shewanella	Shewanella sp000832025	100	0.85	4516701	42	241566	581357	SAMC3045986
#pe2	Firmicutes	Planococcaceae	Planococcus	Planococcus citreus	100	0.45	3440468	17	886848	1224966	SAMC3046185
#PE21	Bacteroidota	Flavobacteriaceae	Tenacibaculum	Unclassified	99.96	0.21	3773989	25	548871	1496932	SAMC3046000
#PE-22	Firmicutes	Bacillaceae_H	Priestia	Priestia megaterium	100	2.06	5873402	25	4144952	4144952	SAMC3045987
#PE23	Bacteroidota	Flavobacteriaceae	Tenacibaculum	Unclassified	99.87	0.08	2509981	7	703673	863499	SAMC3046001
#pe26	Alphaproteobacteria	Roseobacteraceae	Shimia	Unclassified	99.97	0.01	4231713	10	760263	1021669	SAMC3046186
#PE27	Bacteroidota	Flavobacteriaceae	Tenacibaculum	Unclassified	99.34	0.09	2579928	6	787997	841053	SAMC3046002
#PE28	Alphaproteobacteria	Roseobacteraceae	Aliiroseovarius	Unclassified	99.93	0	3258458	10	692555	712232	SAMC3046003
#pe30	Alphaproteobacteria	Paracoccaceae	Cognatishimia	Unclassified	99.98	0.6	4030486	16	2388357	2388357	SAMC3046187
#pe34	Alphaproteobacteria	Roseobacteraceae	Sulfitobacter	Sulfitobacter mediterraneus_A	99.91	0	4063959	20	502305	1289497	SAMC3046188
#PE37	Alphaproteobacteria	Paracoccaceae	Paracoccus	Paracoccus sediminilitoris	100	0	3914128	36	404684	546658	SAMC3046004
#PE-39	Gammaproteobacteria	Vibrionaceae	Vibrio	Vibrio alginolyticus	100	0.55	5606525	29	484302	866729	SAMC3045988
#PE-4	Gammaproteobacteria	Moraxellaceae	Acinetobacter	Acinetobacter johnsonii	100	0.44	3380032	34	193037	369799	SAMC3045989
#PE-41	Firmicutes	Bacillaceae_B	Rossellomorea	Rossellomorea marisflavi	99.95	0.32	4376809	15	599471	1820636	SAMC3045990
#PE43	Actinobacteriota	Micrococcaceae	Glutamicibacter	Glutamicibacter soli	100	0.06	3799630	40	128830	374071	SAMC3046005
#PE-44	Firmicutes	Bacillaceae_G	Bacillus_A	Bacillus_A thuringiensis	100	0	5834576	205	51928	332569	SAMC3045991
#PE45	Bacteroidota	Flavobacteriaceae	Zobellia	Zobellia russellii	99.99	0.05	4822872	20	631271	1155421	SAMC3046006
#PE-5	Firmicutes	HB172195	Anaerobacillus_A	Unclassified	100	1.94	4204190	17	807132	1473195	SAMC3045992
#PE-51	Firmicutes	HB172195	Anaerobacillus_A	Anaerobacillus_A sp002563635	100	1.91	4327549	14	975841	1437594	SAMC3045993
#PE-60	Gammaproteobacteria	Vibrionaceae	Vibrio	Vibrio diabolicus	100	0.03	5131585	29	818441	1814286	SAMC3045994
#PE-66	Firmicutes	Bacillaceae	Bacillus_P	Bacillus_P idriensis	100	0	4468326	14	908976	1022206	SAMC3045995
#PE-67	Firmicutes	HB172195	Anaerobacillus_A	Anaerobacillus_A hwajinpoensis_B	100	1.79	4282983	27	459395	702493	SAMC3045996
#pe7	Alphaproteobacteria	Roseobacteraceae	Sulfitobacter	Sulfitobacter pontiacus	100	0.01	3398839	20	446354	977917	SAMC3046189
#PE72	Actinobacteriota	Microbacteriaceae	Microbacterium	Microbacterium foliorum_A	100	0.13	3811603	6	2485416	2485416	SAMC3046007
#PE76	Alphaproteobacteria	Roseobacteraceae	Thalassococcus	Unclassified	99.66	0.02	3917110	11	598631	963912	SAMC3046008
#PE86	Alphaproteobacteria	Sphingomonadaceae	Qipengyuania	Qipengyuania gaetbuli	99.99	0.06	2738036	1	2738036	2738036	SAMC3046009
#PE90	Alphaproteobacteria	Roseobacteraceae	Thalassococcus	Unclassified	99.99	1.16	4024831	45	426595	948294	SAMC3046010
#PE92	Alphaproteobacteria	Sphingomonadaceae	Erythrobacter	Erythrobacter epoxidivorans	100	0.15	2864037	3	2812174	2812174	SAMC3046011
#PE96	Actinobacteriota	Micrococcaceae	Kocuria	Unclassified	99.99	0.09	2821824	38	129503	270715	SAMC3046012
#PET-10	Firmicutes	HB172195	Anaerobacillus_A	Anaerobacillus_A hwajinpoensis_B	100	1.85	4371393	16	799230	1526344	SAMC3046013
#PET101	Alphaproteobacteria	Sphingomonadaceae	Qipengyuania	Unclassified	99.98	0.12	2816888	6	2208265	2208265	SAMC3046017
#PET-107-1	Firmicutes	DSM-18226	Bacillus_AB	Bacillus_AB infantis	100	0.97	5031476	22	514620	920160	SAMC3046014
#PET107-2	Bacteroidota	Flavobacteriaceae	Dokdonia	Unclassified	99.95	0.03	3173390	24	302133	637400	SAMC3046018
#PET108	Alphaproteobacteria	Sphingomonadaceae	Qipengyuania	Unclassified	100	0.47	2782359	4	2159996	2159996	SAMC3046019
#PET-11	Firmicutes	HB172195	Anaerobacillus_A	Unclassified	100	1.09	4207886	12	921105	1572352	SAMC3046015
#PET110	Bacteroidota	Flavobacteriaceae	Tenacibaculum	Unclassified	99.49	0.04	2645009	10	686424	769706	SAMC3046020
#PET111	Alphaproteobacteria	Sphingomonadaceae	Parerythrobacter	Unclassified	100	0.08	2995905	2	2991145	2991145	SAMC3046021
#PET117	Actinobacteriota	Microbacteriaceae	Agrococcus	Unclassified	99.99	0.01	2659080	8	411743	646773	SAMC3046022
#PET124	Alphaproteobacteria	Sphingomonadaceae	Erythrobacter	Unclassified	100	0.33	2885460	1	2885460	2885460	SAMC3046023
#PET-13	Gammaproteobacteria	Alteromonadaceae	Pseudoalteromonas	Pseudoalteromonas arabiensis	100	0.53	4569302	23	501807	1261751	SAMC3046016
#PET141	Alphaproteobacteria	Sphingomonadaceae	Qipengyuania	Qipengyuania nanhaisediminis	100	0.01	2888029	4	2833763	2833763	SAMC3046024
#PET15	Bacteroidota	Flavobacteriaceae	Tenacibaculum	Unclassified	99.83	0.06	2478542	7	696377	839101	SAMC3046025
#PET155	Bacteroidota	Flavobacteriaceae	Dokdonia	Dokdonia donghaensis	99.98	0.02	3196019	21	338885	638283	SAMC3046026
#PET158	Bacteroidota	Flavobacteriaceae	Maribacter	Maribacter litoralis	99.95	3.19	4658759	34	462263	2316279	SAMC3046027
#PET16	Bacteroidota	Flavobacteriaceae	Tenacibaculum	Unclassified	99.89	0.1	2681910	6	1412651	1412651	SAMC3046028
#PET17	Alphaproteobacteria	Roseobacteraceae	Phaeobacter	Phaeobacter italicus	100	0.01	3966036	14	502331	1362734	SAMC3046029
#PET18	Bacteroidota	Flavobacteriaceae	Tenacibaculum	Unclassified	99.9	0.01	2671908	8	397178	685951	SAMC3046030
#PET19	Bacteroidota	Flavobacteriaceae	Tenacibaculum	Unclassified	99.89	0	2703543	8	439285	718096	SAMC3046031
#pet23	Alphaproteobacteria	Roseobacteraceae	Sulfitobacter	Unclassified	100	0.12	3589301	26	403065	923654	SAMC3046194
#pet25	Alphaproteobacteria	Sphingomonadaceae	Qipengyuania	Unclassified	100	0.01	3016916	1	3016916	3016916	SAMC3046195
#PET27	Gammaproteobacteria	Moraxellaceae	Psychrobacter	Psychrobacter celer	100	0.08	2999863	27	182426	450108	SAMC3046032
#pet30	Alphaproteobacteria	Sphingomonadaceae	Qipengyuania	Unclassified	100	0.11	2785674	1	2785674	2785674	SAMC3046196
#PET31	Bacteroidota	Flavobacteriaceae	Tenacibaculum	Unclassified	99.58	0.08	2616599	6	1531839	1531839	SAMC3046033
#PET32	Gammaproteobacteria	Vibrionaceae	Vibrio	Vibrio owensii	100	0.52	6155025	158	95293	413229	SAMC3046034
#PET38	Alphaproteobacteria	Sphingomonadaceae	Qipengyuania	Unclassified	100	0	2808196	2	2226886	2226886	SAMC3046035
#PET41	Gammaproteobacteria	Moraxellaceae	Psychrobacter	Psychrobacter celer	99.99	0.02	3055776	34	196103	406448	SAMC3046036
#PET43	Bacteroidota	Flavobacteriaceae	Tenacibaculum	Unclassified	99.49	0.05	2682271	7	727385	833129	SAMC3046037
#PET50	Gammaproteobacteria	Alteromonadaceae	Pseudoalteromonas	Pseudoalteromonas spongiae	100	0.33	4685914	24	388835	1565749	SAMC3046038
#PET53	Bacteroidota	Flavobacteriaceae	Tenacibaculum	Unclassified	99.89	0	2635666	6	688250	895734	SAMC3046039
#PET54	Gammaproteobacteria	Vibrionaceae	Vibrio	Vibrio alginolyticus	100	0.03	5212341	56	191436	803964	SAMC3046040
#PET57	Firmicutes	Bacillaceae_H	Priestia	Priestia megaterium	100	2.45	5881315	37	3721061	3721061	SAMC3046041
#PET59	Alphaproteobacteria	Rhizobiaceae	Allorhizobium	Allorhizobium rosettiformans	99.98	1.61	5150363	69	605802	1041161	SAMC3046042
#PET60	Firmicutes	Bacillaceae_B	Rossellomorea	Rossellomorea vietnamensis	100	0.48	4327476	49	128601	450403	SAMC3046043
#PET61	Firmicutes	HB172195	Anaerobacillus_A	Unclassified	100	1.9	4407907	17	670698	1045435	SAMC3046044
#PET81	Alphaproteobacteria	Sphingomonadaceae	Qipengyuania	Unclassified	100	0	2797966	1	2797966	2797966	SAMC3046045
#PET90	Gammaproteobacteria	Vibrionaceae	Vibrio	Vibrio alginolyticus	100	0.06	5457265	67	276494	510264	SAMC3046046
#PET96	Alphaproteobacteria	Roseobacteraceae	Thalassococcus	Unclassified	99.99	0.09	3819729	16	434526	1130018	SAMC3046047
#PET97	Alphaproteobacteria	Sphingomonadaceae	Erythrobacter	Unclassified	99.99	0.01	2802420	8	1944564	1944564	SAMC3046048
#PMMA10	Alphaproteobacteria	Roseobacteraceae	Phaeobacter	Phaeobacter italicus	100	0.08	3855136	18	430997	1326644	SAMC3046051
#PMMA12	Firmicutes	Halobacillaceae	Halobacillus	Unclassified	99.98	0.88	3872848	20	515633	876734	SAMC3046052
#PMMA13	Firmicutes	Planococcaceae	Planococcus	Unclassified	100	0.1	3328320	18	396667	1403297	SAMC3046053
#PMMA14	Gammaproteobacteria	Moraxellaceae	Psychrobacter	Psychrobacter celer	100	0	3011982	15	671544	1089299	SAMC3046054
#PMMA16	Bacteroidota	Flavobacteriaceae	Tenacibaculum	Unclassified	99.91	0	2750325	7	712917	981450	SAMC3046055
#PMMA17	Alphaproteobacteria	Paracoccaceae	Yoonia	Unclassified	99.72	0	3113413	6	1063530	1527155	SAMC3046056
#PMMA24	Gammaproteobacteria	Moraxellaceae	Psychrobacter	Psychrobacter pacificensis	99.98	0.03	2959772	28	198168	309158	SAMC3046057
#PMMA26	Bacteroidota	Flavobacteriaceae	Tenacibaculum	Unclassified	99.68	0.01	2567573	9	660636	905138	SAMC3046058
#PMMA29	Gammaproteobacteria	Vibrionaceae	Vibrio	Vibrio harveyi	100	0.35	5820830	42	420458	764423	SAMC3046059
#PMMA30	Bacteroidota	Flavobacteriaceae	Tenacibaculum	Unclassified	99.46	0	2645356	5	775641	940539	SAMC3046062
#PMMA3-1	Alphaproteobacteria	Paracoccaceae	Pseudooctadecabacter	Unclassified	99.98	0.02	3458257	10	809989	1410588	SAMC3046060
#PMMA32	Bacteroidota	Flavobacteriaceae	Tenacibaculum	Unclassified	99.97	0.07	3825181	24	539266	1132567	SAMC3046063
#PMMA3-2	Alphaproteobacteria	Sphingomonadaceae	Qipengyuania	Unclassified	100	0	2800014	1	2800014	2800014	SAMC3046061
#PMMA33	Bacteroidota	Flavobacteriaceae	Tenacibaculum	Unclassified	99.98	0.1	2878108	8	875282	1006256	SAMC3046064
#PMMA36	Bacteroidota	Flavobacteriaceae	Tenacibaculum	Unclassified	99.96	0.05	3916153	14	613765	1944683	SAMC3046065
#PMMA37	Gammaproteobacteria	Alteromonadaceae	Thalassotalea	Unclassified	100	0.09	4292046	21	394768	768282	SAMC3046066
#PMMA4	Firmicutes	DSM-18226	Cytobacillus	Cytobacillus firmus_B	100	0.38	4965087	18	850070	1801258	SAMC3046067
#PMMA44	Bacteroidota	Flavobacteriaceae	Tenacibaculum	Tenacibaculum mesophilum	99.98	0.1	3327741	10	492085	684376	SAMC3046068
#PMMA48	Bacteroidota	Flavobacteriaceae	Tenacibaculum	Unclassified	99.48	0.23	2539335	34	350391	623137	SAMC3046069
#PMMA-51	Gammaproteobacteria	Alteromonadaceae	Thalassotalea_A	Unclassified	100	0.68	4265563	30	234049	374440	SAMC3046049
#PMMA53	Bacteroidota	Flavobacteriaceae	Tenacibaculum	Unclassified	99.82	0.18	2537172	5	848404	873492	SAMC3046070
#PMMA-55	Firmicutes	Bacillaceae	Bacillus	Bacillus altitudinis	100	0.05	3709266	21	275190	671567	SAMC3046050
#PMMA58	Bacteroidota	Flavobacteriaceae	Tenacibaculum	Unclassified	99.99	0.35	2597362	13	520513	1045845	SAMC3046071
#PMMA6	Gammaproteobacteria	Moraxellaceae	Psychrobacter	Psychrobacter celer	100	0.01	3106497	35	167403	424353	SAMC3046072
#PMMA63	Bacteroidota	Flavobacteriaceae	DT-34	Unclassified	99.97	0.11	3855296	16	404649	584957	SAMC3046073
#PMMA66	Alphaproteobacteria	Roseobacteraceae	Ruegeria_E	Ruegeria_E mediterranea	100	0.51	5254003	57	349387	740212	SAMC3046074
#PMMA7	Alphaproteobacteria	Roseobacteraceae	Ruegeria	Ruegeria sp009363615	100	0.05	4426328	29	287553	1434986	SAMC3046075
#PMMA71	Alphaproteobacteria	Sphingomonadaceae	Qipengyuania	Unclassified	100	0	2860020	1	2860020	2860020	SAMC3046076
#PMMA75	Alphaproteobacteria	Paracoccaceae	Cognatishimia	Unclassified	99.98	0	3286181	17	849534	871144	SAMC3046077
#PMMA79	Alphaproteobacteria	Sphingomonadaceae	Erythrobacter	Erythrobacter epoxidivorans	100	0.07	2941162	3	2918943	2918943	SAMC3046078
#PMMA87	Bacteroidota	Flavobacteriaceae	Tenacibaculum	Unclassified	99.81	0.04	2597194	16	916552	1055504	SAMC3046079
#PMMA89	Alphaproteobacteria	Sphingomonadaceae	Qipengyuania	Unclassified	100	0.19	2995252	1	2995252	2995252	SAMC3046080
#PMMA9	Bacteroidota	Flavobacteriaceae	Tenacibaculum	Unclassified	99.96	0.16	3979437	24	419340	734519	SAMC3046081
#PMMA90	Bacteroidota	Flavobacteriaceae	Mesoflavibacter	Mesoflavibacter profundi	99.96	0.08	3029286	21	671385	948087	SAMC3046082
#PMMA93	Gammaproteobacteria	Alteromonadaceae	Alteromonas	Alteromonas sp009811495	100	0.01	4432056	1	4432056	4432056	SAMC3046083
#PMMA96	Alphaproteobacteria	Sphingomonadaceae	Erythrobacter	Erythrobacter epoxidivorans	100	0.17	2946954	2	2942275	2942275	SAMC3046084
#PP113	Actinobacteriota	Dermatophilaceae	Marihabitans	Marihabitans melonis	100	0	3434322	12	879694	895323	SAMC3046087
#PP119	Alphaproteobacteria	Sphingomonadaceae	Qipengyuania	Unclassified	100	0.03	2756323	1	2756323	2756323	SAMC3046088
#PP123	Alphaproteobacteria	Sphingomonadaceae	Qipengyuania	Unclassified	100	0.07	2897083	1	2897083	2897083	SAMC3046089
#PP125	Bacteroidota	Flavobacteriaceae	Tenacibaculum	Unclassified	99.67	0.07	2554216	6	694185	895615	SAMC3046090
#PP126	Alphaproteobacteria	Sphingomonadaceae	Qipengyuania	Qipengyuania nanhaisediminis	99.99	0.04	2658898	1	2658898	2658898	SAMC3046091
#PP14	Gammaproteobacteria	Vibrionaceae	Vibrio	Vibrio parahaemolyticus	100	0	5100810	25	849838	1183854	SAMC3046092
#PP142	Bacteroidota	Flavobacteriaceae	Dokdonia	Unclassified	99.94	0.02	3180550	27	326016	655724	SAMC3046093
#PP146	Gammaproteobacteria	Alteromonadaceae	Pseudoalteromonas	Pseudoalteromonas marina	100	0.15	4142967	18	316847	1373776	SAMC3046094
#PP-148	Firmicutes	UBA6769	Maribacillus	Unclassified	99.34	3.75	4449285	40	156236	522511	SAMC3046085
#PP16	Gammaproteobacteria	Vibrionaceae	Photobacterium	Photobacterium jeanii	100	0.21	5085280	45	219792	636410	SAMC3046095
#PP17	Gammaproteobacteria	Vibrionaceae	Vibrio	Vibrio alginolyticus	100	0	5173678	43	261881	835176	SAMC3046096
#PP19	Gammaproteobacteria	Alteromonadaceae	Pseudoalteromonas	Pseudoalteromonas spongiae	100	0.31	4736415	24	475317	1596142	SAMC3046097
#PP22	Firmicutes	DSM-18226	Cytobacillus	Cytobacillus firmus_B	100	0.01	5041448	20	593528	875129	SAMC3046098
#PP23	Alphaproteobacteria	Roseobacteraceae	Phaeobacter	Phaeobacter italicus	100	0	3995321	22	497589	802875	SAMC3046099
#PP26	Alphaproteobacteria	Roseobacteraceae	Phaeobacter	Phaeobacter italicus	100	0.18	3953707	16	495763	797091	SAMC3046100
#PP27	Firmicutes	Bacillaceae_B	Rossellomorea	Rossellomorea aquimaris_C	99.99	0.23	4098918	9	2149929	2149929	SAMC3046101
#PP29	Gammaproteobacteria	Moraxellaceae	Acinetobacter	Acinetobacter johnsonii	100	0.92	3467204	46	105940	371000	SAMC3046102
#PP35	Alphaproteobacteria	Roseobacteraceae	Thalassococcus	Unclassified	99.83	0.55	3984304	13	557195	965973	SAMC3046103
#PP37	Gammaproteobacteria	Vibrionaceae	Vibrio	Vibrio harveyi	100	0.4	5773296	33	392875	946630	SAMC3046104
#PP38	Gammaproteobacteria	Alteromonadaceae	Pseudoalteromonas	Pseudoalteromonas spongiae	100	0.06	4716506	28	285223	935950	SAMC3046105
#PP-39	Firmicutes	Bacillaceae_B	Rossellomorea	Rossellomorea enclensis	99.94	0.13	4418977	13	994054	1470797	SAMC3046086
#PP41	Gammaproteobacteria	Vibrionaceae	Vibrio	Vibrio diabolicus	100	0.04	5004004	25	441322	1895049	SAMC3046106
#PP52	Bacteroidota	Flavobacteriaceae	Tenacibaculum	Unclassified	99.94	0	3410616	12	497770	1323850	SAMC3046107
#PP53	Alphaproteobacteria	Sphingomonadaceae	Qipengyuania	Unclassified	100	0.01	2662016	1	2662016	2662016	SAMC3046108
#PP54	Gammaproteobacteria	Vibrionaceae	Vibrio	Vibrio diabolicus	100	0.01	5097553	24	420881	938865	SAMC3046109
#PP56	Gammaproteobacteria	Vibrionaceae	Vibrio	Vibrio alginolyticus	100	0.02	5059378	32	394271	925778	SAMC3046110
#PP61	Actinobacteriota	Micrococcaceae	Arthrobacter_D	Unclassified	100	0.05	3634338	19	552744	877476	SAMC3046111
#PP63	Alphaproteobacteria	Roseobacteraceae	Phaeobacter	Phaeobacter inhibens	100	0.03	4276756	25	401101	743648	SAMC3046112
#PP64	Alphaproteobacteria	Roseobacteraceae	Aliiroseovarius	Aliiroseovarius crassostreae	99.99	0.09	3391909	14	482447	659842	SAMC3046113
#PP67	Firmicutes	Bacillaceae_B	Rossellomorea	Rossellomorea aquimaris_B	100	0.78	4441227	10	2275852	2275852	SAMC3046114
#PP68	Bacteroidota	Flavobacteriaceae	Tenacibaculum	Tenacibaculum lutimaris	99.97	0.01	2931024	6	651405	760924	SAMC3046115
#PP71	Alphaproteobacteria	Sphingomonadaceae	Qipengyuania	Unclassified	100	0.05	2981721	4	1851080	1851080	SAMC3046116
#PP75	Bacteroidota	Flavobacteriaceae	Mesonia	Mesonia algae	97.81	0.22	3026443	22	767539	887458	SAMC3046117
#PP77	Actinobacteriota	Microbacteriaceae	Microbacterium	Microbacterium maritypicum	100	0.1	3798666	5	2589970	2589970	SAMC3046118
#PP78	Alphaproteobacteria	Roseobacteraceae	Ruegeria	Ruegeria lacuscaerulensis_A	99.99	0.01	4662210	54	227708	530698	SAMC3046119
#PP83	Alphaproteobacteria	Roseobacteraceae	Aliiroseovarius	Aliiroseovarius crassostreae	99.99	0.11	3271924	13	433496	1230220	SAMC3046120
#PP90	Firmicutes	Bacillaceae_G	Bacillus_A	Bacillus_A thuringiensis	100	0.14	5357890	24	742115	900623	SAMC3046121
#PP91	Firmicutes	Halobacillaceae	Halobacillus	Halobacillus litoralis_B	99.99	0.71	3800367	10	1136846	1740261	SAMC3046122
#PP98	Alphaproteobacteria	Roseobacteraceae	Ruegeria	Ruegeria sp017872555	100	0	4153724	38	214236	1413728	SAMC3046123
#PP99	Bacteroidota	Flavobacteriaceae	Tenacibaculum	Unclassified	100	0.17	2647560	7	686328	693833	SAMC3046124
#PPs15	Alphaproteobacteria	Rhizobiaceae	Aureimonas	Unclassified	99.79	0.17	4452524	21	373340	1536864	SAMC3046125
#PPs16	Alphaproteobacteria	Sphingomonadaceae	Qipengyuania	Unclassified	99.99	0.02	2712449	1	2712449	2712449	SAMC3046126
#PPs21	Bacteroidota	Flavobacteriaceae	Wocania	Wocania sp002741945	99.98	0.1	3935509	16	596019	818174	SAMC3046127
#PPs4	Bacteroidota	Flavobacteriaceae	Mangrovimonas	Mangrovimonas yunxiaonensis	99.84	0.01	2666282	14	397548	629439	SAMC3046128
#PPs5	Alphaproteobacteria	Roseobacteraceae	Phaeobacter	Phaeobacter inhibens	100	0.07	4375525	25	455554	1331569	SAMC3046129
#PS-1	Gammaproteobacteria	Vibrionaceae	Vibrio	Vibrio owensii	100	0.75	6443820	148	94820	343118	SAMC3046130
#PS10	Gammaproteobacteria	Vibrionaceae	Photobacterium	Photobacterium swingsii	100	0.74	5527264	49	298161	783631	SAMC3046138
#PS15	Firmicutes	HB172195	Anaerobacillus_A	Anaerobacillus_A hwajinpoensis_B	100	0.91	4355187	37	473980	1134425	SAMC3046139
#PS-16-1	Firmicutes	Bacillaceae_H	Priestia	Priestia megaterium	100	0.44	5385952	21	1922688	1932864	SAMC3046131
#PS-2	Gammaproteobacteria	Vibrionaceae	Vibrio	Vibrio parahaemolyticus	100	0.05	4980822	39	1244619	1292450	SAMC3046132
#PS24	Alphaproteobacteria	Sphingomonadaceae	Qipengyuania	Unclassified	100	0	2794702	1	2794702	2794702	SAMC3046140
#PS27	Gammaproteobacteria	Vibrionaceae	Vibrio	Vibrio owensii	100	0.83	6091967	43	435267	981841	SAMC3046141
#PS-3	Gammaproteobacteria	Alteromonadaceae	Pseudoalteromonas	Pseudoalteromonas spongiae	100	0.06	4740375	19	1131230	1442314	SAMC3046133
#PS32	Alphaproteobacteria	Sphingomonadaceae	Qipengyuania	Unclassified	100	0.01	2691864	2	2675893	2675893	SAMC3046142
#PS34	Firmicutes	DSM-18226	Mesobacillus	Unclassified	99.99	0.11	4744627	47	189657	747824	SAMC3046143
#PS35	Gammaproteobacteria	Moraxellaceae	Acinetobacter	Acinetobacter johnsonii	100	0.49	3423194	188	31573	102359	SAMC3046144
#PS42	Firmicutes	Planococcaceae	Psychrobacillus	Unclassified	99.99	0.86	4351287	20	399002	560861	SAMC3046145
#PS43	Bacteroidota	Flavobacteriaceae	Tenacibaculum	Unclassified	99.99	0.24	2705325	10	433862	1331419	SAMC3046146
#PS44	Firmicutes	DSM-18226	Cytobacillus	Cytobacillus firmus_B	100	0.27	4980362	14	874529	1276998	SAMC3046147
#PS-5	Gammaproteobacteria	Alteromonadaceae	Pseudoalteromonas	Pseudoalteromonas lipolytica_A	100	0.12	4445024	55	206248	353399	SAMC3046134
#PS50	Gammaproteobacteria	Alteromonadaceae	Pseudoalteromonas	Pseudoalteromonas spongiae	100	0.2	4720669	22	583079	1271412	SAMC3046148
#PS52	Actinobacteriota	Microbacteriaceae	Agrococcus	Unclassified	99.99	0.02	2883505	16	306628	513909	SAMC3046149
#PS57	Actinobacteriota	Micrococcaceae	Arthrobacter_B	Arthrobacter_B koreensis	100	0	3474457	20	228047	824525	SAMC3046150
#PS-6	Gammaproteobacteria	Alteromonadaceae	Pseudoalteromonas	Pseudoalteromonas spongiae	100	0.05	4614075	31	354100	694278	SAMC3046135
#PS-70	Firmicutes	Planococcaceae	Planococcus	Planococcus citreus	100	0.13	3275850	17	407597	681931	SAMC3046136
#PS-71	Firmicutes	Planococcaceae	Planococcus	Unclassified	100	0.79	3641174	18	2163744	2163744	SAMC3046137
#PS85	Alphaproteobacteria	Paracoccaceae	Halocynthiibacter_B	Unclassified	99.84	0.1	3428760	25	493089	853064	SAMC3046151
#PS93	Alphaproteobacteria	Paracoccaceae	Yoonia	Yoonia sp003201935	99.98	0.02	3330840	5	1280666	1343239	SAMC3046152
#S018	Actinobacteriota	Micrococcaceae	Kocuria	Kocuria sp014698015	99.98	0.02	3138242	36	291717	414994	SAMC3046431
#S022	Gammaproteobacteria	Cellvibrionaceae	Microbulbifer	Microbulbifer sp009363535	100	0.14	4534202	36	238553	637515	SAMC3046432
#S031	Bacteroidota	Flavobacteriaceae	Polaribacter	Polaribacter sp002005425	99.85	0.06	3212894	20	593172	643693	SAMC3046433
#S034	Bacteroidota	Flavobacteriaceae	Polaribacter	Polaribacter sp002005425	99.98	2.39	3365873	26	558518	832182	SAMC3046434
#S038	Bacteroidota	Flavobacteriaceae	Kordia	Unclassified	99.93	0.23	4918419	27	327227	881851	SAMC3046435
#S040	Bacteroidota	Flavobacteriaceae	Olleya	Olleya marilimosa	99.97	0.08	3269702	17	366719	859871	SAMC3046436
#S044	Alphaproteobacteria	Roseobacteraceae	Aliiroseovarius	Aliiroseovarius crassostreae	99.99	0.16	3367659	2	3153609	3153609	SAMC3046437
#S051	Alphaproteobacteria	Roseobacteraceae	Aliiroseovarius	Aliiroseovarius crassostreae	99.99	0.69	3358177	2	3120835	3120835	SAMC3046438
#S055	Alphaproteobacteria	Roseobacteraceae	Aliiroseovarius	Aliiroseovarius crassostreae	100	0.12	3287446	17	308961	958895	SAMC3046439
#S056	Alphaproteobacteria	Roseobacteraceae	Aliiroseovarius	Aliiroseovarius crassostreae	99.99	0.15	3364108	2	3126622	3126622	SAMC3046440
#S057	Bacteroidota	Flavobacteriaceae	Nonlabens	Nonlabens arenilitoris	100	0.03	3020152	10	827711	1094047	SAMC3046441
#S058	Bacteroidota	Flavobacteriaceae	Aquimarina	Unclassified	99.96	0.23	5332534	35	348258	672877	SAMC3046442
#S062	Firmicutes	Planococcaceae	Planococcus	Planococcus maritimus_C	100	0.14	3359869	31	201502	487403	SAMC3046443
#S065	Firmicutes	Planococcaceae	Planococcus	Planococcus maritimus_C	100	0.07	3312014	33	173708	318940	SAMC3046444
#S066	Firmicutes	Planococcaceae	Planococcus	Planococcus citreus	100	0.79	3466567	28	406129	816659	SAMC3046445
#S082	Bacteroidota	Flavobacteriaceae	Tenacibaculum	Tenacibaculum discolor	99.98	0.02	3420297	12	459069	722131	SAMC3046446
#S085	Bacteroidota	Flavobacteriaceae	Polaribacter	Polaribacter sp002005425	99.95	0.07	3028613	13	585087	799126	SAMC3046447
#S086	Firmicutes	Planococcaceae	Planococcus	Planococcus okeanokoites	100	0	3261654	28	161721	484925	SAMC3046448
#S088	Bacteroidota	Flavobacteriaceae	Tenacibaculum	Tenacibaculum soleae	99.99	0.08	2833986	28	399744	601002	SAMC3046449
#S089	Bacteroidota	Flavobacteriaceae	Dokdonia	Dokdonia donghaensis	99.96	0.01	3291513	19	299551	687286	SAMC3046450
#S095	Bacteroidota	Flavobacteriaceae	Tenacibaculum	Unclassified	99.99	0.02	3501473	15	341366	620224	SAMC3046451
#S096	Firmicutes	Planococcaceae	Planococcus	Unclassified	100	0.18	3374939	14	641134	1444690	SAMC3046452
#S098	Firmicutes	Planococcaceae	Planococcus	Planococcus sp018283455	100	0.29	3761627	28	252950	388689	SAMC3046453
#S105	Bacteroidota	Flavobacteriaceae	Tenacibaculum	Unclassified	99.94	0.06	3485917	19	261081	431855	SAMC3046454
#S106	Bacteroidota	Flavobacteriaceae	Aquimarina	Aquimarina sp003443675	100	0.22	6039530	17	980573	1446096	SAMC3046455
#S107	Firmicutes	Planococcaceae	Planococcus	Unclassified	100	0.12	3578107	36	194348	596542	SAMC3046456
#S108	Firmicutes	Planococcaceae	Planococcus	Planococcus maritimus_C	100	0.11	3313681	28	330997	553814	SAMC3046457
#S119	Gammaproteobacteria	Shewanellaceae	Shewanella	Shewanella algidipiscicola	100	0.64	4122513	57	114493	458894	SAMC3046458
#S122	Alphaproteobacteria	Roseobacteraceae	Leisingera	Leisingera caerulea	100	0.07	4602657	8	3847350	3847350	SAMC3046459
#S128	Alphaproteobacteria	Roseobacteraceae	Aliiroseovarius	Aliiroseovarius crassostreae	99.99	0.21	3364776	2	3115896	3115896	SAMC3046460
#S132	Alphaproteobacteria	Roseobacteraceae	Leisingera	Unclassified	100	0.13	4686151	7	3946289	3946289	SAMC3046461
#S137	Alphaproteobacteria	Roseobacteraceae	Aliiroseovarius	Aliiroseovarius crassostreae	99.99	0.12	3389944	2	3176730	3176730	SAMC3046462
#S141	Alphaproteobacteria	Roseobacteraceae	Leisingera	Leisingera caerulea	100	0.13	4550682	6	3924298	3924298	SAMC3046463
#S157	Gammaproteobacteria	Alteromonadaceae	Pseudoalteromonas	Pseudoalteromonas prydzensis	100	1.34	4957826	9	3792531	3792531	SAMC3046464
#S166	Alphaproteobacteria	Roseobacteraceae	Leisingera	Leisingera aquaemixtae	100	0.19	4532546	7	3854460	3854460	SAMC3046465
#S172	Gammaproteobacteria	Enterobacteriaceae	Enterobacter	Enterobacter hormaechei_A	100	0.26	4900447	2	4899176	4899176	SAMC3046466
#S185	Alphaproteobacteria	Roseobacteraceae	Leisingera	Leisingera caerulea	100	0	4374948	6	3748535	3748535	SAMC3046467
#S190	Alphaproteobacteria	Roseobacteraceae	Sulfitobacter	Unclassified	99.98	0.06	3966771	6	3516039	3516039	SAMC3046468
#S191	Gammaproteobacteria	Shewanellaceae	Shewanella	Shewanella algidipiscicola	100	0.42	4060084	38	163549	271263	SAMC3046469
#S192	Gammaproteobacteria	Moraxellaceae	Moraxella_A	Moraxella_A osloensis	100	0.12	2766723	62	122199	531263	SAMC3046470
#S197	Firmicutes	Planococcaceae	Planococcus	Planococcus citreus	100	0.22	3421780	13	2145834	2145834	SAMC3046471
#S202	Alphaproteobacteria	Roseobacteraceae	Aliiroseovarius	Aliiroseovarius crassostreae	100	0.12	3315516	2	3103762	3103762	SAMC3046472
#S204	Alphaproteobacteria	Roseobacteraceae	Aliiroseovarius	Aliiroseovarius crassostreae	99.99	0.08	3328941	2	3124712	3124712	SAMC3046473
#S212	Alphaproteobacteria	Roseobacteraceae	Aliiroseovarius	Aliiroseovarius crassostreae	99.99	0.08	3287787	2	3097005	3097005	SAMC3046474
#S216	Alphaproteobacteria	Roseobacteraceae	Leisingera	Leisingera caerulea	100	1.06	4730960	8	3841554	3841554	SAMC3046475
#S218	Gammaproteobacteria	Enterobacteriaceae	Pantoea	Pantoea brenneri	100	0.18	5020668	5	4034881	4034881	SAMC3046476
#S2214	Alphaproteobacteria	Paracoccaceae	Yoonia	Unclassified	99.73	0.09	3858187	5	3592530	3592530	SAMC3046477
#S222	Alphaproteobacteria	Roseobacteraceae	Sulfitobacter	Unclassified	99.99	0.01	4002489	12	775168	1505212	SAMC3046478
#S223	Alphaproteobacteria	Roseobacteraceae	Sulfitobacter	Unclassified	99.99	0.01	4030883	4	3804235	3804235	SAMC3046479
#S224	Actinobacteriota	Micrococcaceae	Kocuria	Kocuria sp014698015	99.91	0.1	3124915	14	330183	587152	SAMC3046480
#S227	Bacteroidota	Flavobacteriaceae	Polaribacter	Polaribacter dokdonensis	99.99	0.12	3147872	5	1107639	1267098	SAMC3046481
#S230	Firmicutes	Exiguobacteraceae	Exiguobacterium	Exiguobacterium marinum	100	0.04	2760416	20	380036	1156470	SAMC3046482
#S232	Firmicutes	Salinicoccaceae	Salinicoccus	Salinicoccus roseus	99.91	0.53	2526324	9	651782	756274	SAMC3046483
#S235	Gammaproteobacteria	Enterobacteriaceae	Klebsiella	Klebsiella pneumoniae	100	0.14	5328964	2	5117376	5117376	SAMC3046484
#S241	Alphaproteobacteria	Sphingomonadaceae	Qipengyuania	Qipengyuania nanhaisediminis	99.97	0.04	2723764	1	2723764	2723764	SAMC3046485
#S242	Bacteroidota	Flavobacteriaceae	Polaribacter	Polaribacter sp002005425	99.96	0.04	3011020	10	514940	724973	SAMC3046486
#S248	Firmicutes	Staphylococcaceae	Staphylococcus	Staphylococcus equorum	99.99	0.12	2682579	8	1379314	1379314	SAMC3046487
#S251	Firmicutes	Bacillaceae	Bacillus	Bacillus subtilis	100	0.1	4203689	17	1060405	1158324	SAMC3046488
#S254	Gammaproteobacteria	Moraxellaceae	Psychrobacter	Psychrobacter celer	100	0.03	3047618	13	609313	626511	SAMC3046489
#S259	Gammaproteobacteria	Moraxellaceae	Psychrobacter	Psychrobacter celer	100	0.05	3200031	56	181547	396000	SAMC3046490
#S268	Gammaproteobacteria	Moraxellaceae	Psychrobacter	Psychrobacter celer	99.99	0.06	3009196	39	159732	576768	SAMC3046491
#S270	Gammaproteobacteria	Moraxellaceae	Psychrobacter	Psychrobacter celer	99.99	0	2873827	24	208781	510097	SAMC3046492
#S275	Gammaproteobacteria	Moraxellaceae	Psychrobacter	Psychrobacter celer	99.98	0.02	3111180	50	129722	450918	SAMC3046493
#S279	Gammaproteobacteria	Moraxellaceae	Psychrobacter	Psychrobacter celer	100	0	2988077	23	309662	774576	SAMC3046494
#S282	Gammaproteobacteria	Moraxellaceae	Psychrobacter	Psychrobacter celer	99.99	0.01	2948049	44	103157	416982	SAMC3046495
#S291	Gammaproteobacteria	Moraxellaceae	Psychrobacter	Psychrobacter celer	99.99	0.12	2968558	48	143219	280662	SAMC3046496
#S296	Gammaproteobacteria	Moraxellaceae	Psychrobacter	Psychrobacter celer	99.99	0	3022893	31	232445	540397	SAMC3046497
#S308	Gammaproteobacteria	Moraxellaceae	Psychrobacter	Psychrobacter maritimus	99.98	0.07	3294838	75	88131	254123	SAMC3046498
#S310	Gammaproteobacteria	Moraxellaceae	Psychrobacter	Psychrobacter celer	100	0.06	2965463	48	144278	563341	SAMC3046499
#S316	Gammaproteobacteria	Moraxellaceae	Psychrobacter	Psychrobacter celer	100	0.01	2962919	23	260794	632697	SAMC3046500
#S334	Gammaproteobacteria	Moraxellaceae	Psychrobacter	Psychrobacter celer	100	0.03	3152404	50	183976	650668	SAMC3046501
#S342	Actinobacteriota	Micrococcaceae	Kocuria	Unclassified	99.99	0.12	2791492	24	233167	406819	SAMC3046502
#S343	Firmicutes	Bacillaceae_D	Alkalihalobacillus_A	Alkalihalobacillus_A gibsonii_A	99.95	0.17	4066323	27	265659	855942	SAMC3046503
#S344	Gammaproteobacteria	Moraxellaceae	Psychrobacter	Unclassified	99.93	0.24	3103058	51	96893	349744	SAMC3046504
#S347	Firmicutes	Staphylococcaceae	Staphylococcus	Staphylococcus pasteuri	100	0.02	2524270	22	230945	853232	SAMC3046505
#S354	Actinobacteriota	Micrococcaceae	Kocuria	Unclassified	100	0.19	2919298	29	155084	385610	SAMC3046506
#S356	Gammaproteobacteria	Moraxellaceae	Psychrobacter	Psychrobacter celer	99.99	0.02	3000101	50	99914	242544	SAMC3046507
#S405	Gammaproteobacteria	Burkholderiaceae	Hydrogenophaga	Unclassified	100	0	4174534	24	289642	853335	SAMC3046508
#S409	Gammaproteobacteria	Enterobacteriaceae	Serratia	Serratia marcescens	100	0.18	4953457	12	2791786	2791786	SAMC3046509
#S414	Gammaproteobacteria	Moraxellaceae	Acinetobacter	Acinetobacter oleivorans	100	0.1	4177233	29	286989	643107	SAMC3046510
#S418	Gammaproteobacteria	Oleiphilaceae	Marinobacter	Marinobacter hydrocarbonoclasticus	100	0	3927503	9	1141235	1235687	SAMC3046511
#S419	Alphaproteobacteria	Stappiaceae	Roseibium	Roseibium aggregatum_A	99.94	0.17	6504784	11	1962119	2745732	SAMC3046512
#S420	Alphaproteobacteria	Sphingomonadaceae	Erythrobacter	Erythrobacter sp003149575	100	0.33	2695467	1	2695467	2695467	SAMC3046513
#S421	Alphaproteobacteria	Roseobacteraceae	Ruegeria	Ruegeria faecimaris	100	0.02	4002554	27	299763	1498732	SAMC3046514
#S425	Alphaproteobacteria	Sphingomonadaceae	Parerythrobacter	Unclassified	100	0.05	3035905	1	3035905	3035905	SAMC3046515
#S426	Alphaproteobacteria	Sphingomonadaceae	Erythrobacter	Unclassified	100	0.26	3348467	3	2016282	2016282	SAMC3046516
#S433	Gammaproteobacteria	Pseudomonadaceae	Pseudomonas_A	Pseudomonas_A balearica	100	0.14	4219952	13	548103	985538	SAMC3046517
#SBM1D2	Firmicutes	DSM-18226	Mesobacillus	Unclassified	99.98	0.17	4660115	73	139964	550440	SAMC3046518
#SBM1F11	Alphaproteobacteria	Sphingomonadaceae	Unclassified	Unclassified	99.98	0	2614757	4	564554	1028575	SAMC3046519
#SBM1H9-1	Alphaproteobacteria	Sphingomonadaceae	Alteriqipengyuania_A	Unclassified	100	0.01	2630670	1	2630670	2630670	SAMC3046520
#SBM2B8-1	Alphaproteobacteria	Sphingomonadaceae	Qipengyuania	Unclassified	100	0.01	2824973	3	1720729	1720729	SAMC3046521
#SBM2B8-3	Bacteroidota	Flavobacteriaceae	Gramella	Gramella sp006714895	99.91	0.3	3180031	10	918860	1269003	SAMC3046522
#SBM9H3-2	Alphaproteobacteria	Sphingomonadaceae	Qipengyuania	Unclassified	100	0.09	2881533	1	2881533	2881533	SAMC3046523
#T003	Bacteroidota	Flavobacteriaceae	Nonlabens	Nonlabens ulvanivorans	99.99	0.04	3222653	16	600075	1108014	SAMC3046524
#T006	Alphaproteobacteria	Paracoccaceae	Limimaricola	Unclassified	99.78	0.18	3441284	19	399520	532649	SAMC3046525
#T009	Bacteroidota	Flavobacteriaceae	Dokdonia	Unclassified	99.98	0.05	3292999	23	337251	659572	SAMC3046526
#T013	Bacteroidota	Flavobacteriaceae	Olleya	Unclassified	99.9	0.04	3512776	32	360261	610007	SAMC3046527
#T015	Firmicutes	HB172195	Anaerobacillus_A	Anaerobacillus_A macyae	99.98	0.73	4441320	66	154781	582189	SAMC3046528
#T017	Bacteroidota	Flavobacteriaceae	Olleya	Olleya marilimosa	99.92	0.06	3265077	18	285736	731705	SAMC3046529
#T018	Bacteroidota	Flavobacteriaceae	Dokdonia	Dokdonia sp000355805	99.87	0.06	3333000	19	582361	805295	SAMC3046530
#T019	Firmicutes	Bacillaceae_B	Rossellomorea	Rossellomorea aquimaris_C	99.96	0.62	4240544	24	375264	767221	SAMC3046531
#T020	Alphaproteobacteria	Roseobacteraceae	Sulfitobacter	Unclassified	100	0.04	3653113	12	773533	908767	SAMC3046532
#T022	Bacteroidota	Flavobacteriaceae	Dokdonia	Unclassified	99.76	0.12	3303486	21	423382	599314	SAMC3046533
#T023	Alphaproteobacteria	Roseobacteraceae	Sulfitobacter	Sulfitobacter pontiacus	99.99	0	3533113	10	2369649	2369649	SAMC3046534
#T026	Alphaproteobacteria	Paracoccaceae	Limimaricola	Unclassified	99.99	0.03	3958290	19	328155	992869	SAMC3046535
#T029	Alphaproteobacteria	Paracoccaceae	Limimaricola	Unclassified	99.96	0.06	3847633	45	188933	429489	SAMC3046536
#T030	Alphaproteobacteria	Paracoccaceae	Limimaricola	Unclassified	99.97	0.62	3834080	40	370049	654013	SAMC3046537
#T031	Alphaproteobacteria	Paracoccaceae	Limimaricola	Unclassified	99.9	0.08	3847480	33	289099	1050470	SAMC3046538
#T033	Bacteroidota	Flavobacteriaceae	Dokdonia	Unclassified	99.6	0.09	3335640	19	441194	927870	SAMC3046539
#T034	Bacteroidota	Flavobacteriaceae	Dokdonia	Unclassified	99.95	0.01	3208122	23	312684	643577	SAMC3046540
#T036	Bacteroidota	Flavobacteriaceae	Dokdonia	Dokdonia sp000355805	99.96	0.01	3293812	22	469069	764555	SAMC3046541
#T037	Alphaproteobacteria	Paracoccaceae	Limimaricola	Limimaricola soesokkakensis	99.94	0	3887236	36	230705	423955	SAMC3046542
#T038	Bacteroidota	Flavobacteriaceae	Maribacter	Unclassified	99.98	0.15	4310266	23	1090497	1253763	SAMC3046543
#T105	Gammaproteobacteria	Vibrionaceae	Vibrio	Vibrio parahaemolyticus	100	0.01	4986434	35	1040617	1457986	SAMC3046544
#T107	Gammaproteobacteria	Vibrionaceae	Vibrio	Vibrio parahaemolyticus	100	0.04	5180859	41	563600	1159567	SAMC3046545
#T110	Gammaproteobacteria	Vibrionaceae	Vibrio	Vibrio parahaemolyticus	100	0.03	5052320	38	521108	925026	SAMC3046546
#T150	Alphaproteobacteria	Roseobacteraceae	Ruegeria_E	Ruegeria_E mediterranea	100	0.05	5269549	43	270815	462954	SAMC3046153
#T66	Alphaproteobacteria	Sphingomonadaceae	Qipengyuania	Qipengyuania aquimaris	99.99	0.03	2667596	1	2667596	2667596	SAMC3046154
#T69	Alphaproteobacteria	Sphingomonadaceae	Qipengyuania	Qipengyuania nanhaisediminis	99.98	0.03	2704681	1	2704681	2704681	SAMC3046155
#W001	Alphaproteobacteria	Paracoccaceae	Limimaricola	Unclassified	99.95	0.15	3596962	33	302971	725156	SAMC3046547
#W002	Alphaproteobacteria	Roseobacteraceae	Sulfitobacter	Sulfitobacter sp001634775	100	0	3707314	4	3383427	3383427	SAMC3046548
#W003	Alphaproteobacteria	Roseobacteraceae	Jannaschia	Unclassified	99.04	0.11	3422038	7	3248776	3248776	SAMC3046549
#W006	Gammaproteobacteria	Shewanellaceae	Shewanella	Shewanella japonica	100	0.28	4927047	30	276098	423070	SAMC3046550
#W007	Alphaproteobacteria	Roseobacteraceae	Sulfitobacter	Sulfitobacter sp001634775	100	0	3633284	30	756867	1256567	SAMC3046551
#W008	Alphaproteobacteria	Roseobacteraceae	Sulfitobacter	Sulfitobacter pontiacus	99.99	0	3448855	11	1816978	1816978	SAMC3046552
#W013	Alphaproteobacteria	Paracoccaceae	Paracoccus	Unclassified	99.93	0.02	3314255	62	203554	566607	SAMC3046553
#W019	Gammaproteobacteria	Alteromonadaceae	Pseudoalteromonas	Pseudoalteromonas undina	100	0.26	4179858	54	349076	652551	SAMC3046554
#W022	Gammaproteobacteria	Moraxellaceae	Acinetobacter	Acinetobacter idrijaensis	100	0.06	3389811	50	213365	367726	SAMC3046555
#W023	Alphaproteobacteria	Paracoccaceae	Amylibacter	Amylibacter lutimaris	99.99	0.14	4649655	18	1199033	1264557	SAMC3046556
#W027	Alphaproteobacteria	Roseobacteraceae	Sulfitobacter	Unclassified	100	0.84	4147109	5	3362280	3362280	SAMC3046557
#W028	Alphaproteobacteria	Roseobacteraceae	Sulfitobacter	Sulfitobacter pontiacus	99.99	0.04	3499419	4	2986243	2986243	SAMC3046558
#W029	Firmicutes	Bacillaceae	Metabacillus	Metabacillus sp002577655	100	2.41	5321058	167	266378	1043269	SAMC3046559
#W030	Firmicutes	Fictibacillaceae	Unclassified	Unclassified	99.97	0.27	3615037	1	3615037	3615037	SAMC3046560
#W035	Gammaproteobacteria	Cellvibrionaceae	Microbulbifer	Unclassified	99.99	1.8	4498132	65	1023656	1239920	SAMC3046561
#W037	Gammaproteobacteria	Alteromonadaceae	Pseudoalteromonas	Pseudoalteromonas undina	99.9	0.11	3385215	1	3385215	3385215	SAMC3046562
#W049	Gammaproteobacteria	Shewanellaceae	Shewanella	Unclassified	100	0	4663393	16	496559	1294605	SAMC3046563
#W050	Alphaproteobacteria	Paracoccaceae	Limimaricola	Unclassified	99.98	0.12	3735169	39	223526	714022	SAMC3046564
#W055	Alphaproteobacteria	Roseobacteraceae	Sulfitobacter	Unclassified	95.42	0.03	3607420	12	968437	1290443	SAMC3046565
#W056	Alphaproteobacteria	Roseobacteraceae	Sulfitobacter	Unclassified	100	0.07	4102572	24	446935	810713	SAMC3046566
#W057	Alphaproteobacteria	Sphingomonadaceae	Erythrobacter	Unclassified	99.99	0.1	2782655	1	2782655	2782655	SAMC3046567
#W058	Alphaproteobacteria	Roseobacteraceae	Palleronia	Unclassified	99.95	0	3531209	38	265193	584559	SAMC3046568
#W074	Alphaproteobacteria	Roseobacteraceae	Sulfitobacter	Sulfitobacter sp001634775	100	0.09	3976848	4	3468219	3468219	SAMC3046569
#Z001	Gammaproteobacteria	Vibrionaceae	Vibrio	Vibrio diabolicus	100	0.05	5180325	47	465387	864991	SAMC3046570
#Z003	Bacteroidota	Flavobacteriaceae	Tenacibaculum	Unclassified	99.95	0.01	3510112	12	527550	640024	SAMC3046571
#Z004	Gammaproteobacteria	Vibrionaceae	Vibrio	Vibrio diabolicus	100	0	5167398	40	549309	850834	SAMC3046572
#Z005	Bacteroidota	Flavobacteriaceae	Muricauda	Muricauda sp017795065	99.98	0.14	3652275	10	647342	1345986	SAMC3046573
#Z008	Alphaproteobacteria	Stappiaceae	Stappia	Unclassified	99.71	0.13	4735850	1	4735850	4735850	SAMC3046574

## Sheet: S2
Table S2. Information of 3146 biosynthetic gene clusters identified from the 713 marine biofilm bacterial genomes.
BGC name	genome name	category	product	on contig edge	length	GCF ID
S044.complete-c00001_Aliiros...region003	#S044	Other	hserlactone	no	20651	0
S051.complete-c00001_Aliiros...region003	#S051	Other	hserlactone	no	20651	0
S056.complete-c00001_Aliiros...region003	#S056	Other	hserlactone	no	20651	0
S128.complete-c00001_Aliiros...region003	#S128	Other	hserlactone	no	20651	0
PC10.cut2000-15.region001	#PC10	Other	hserlactone	no	20651	0
PP83.cut2000-3.region002	#PP83	Other	hserlactone	no	20651	0
PE76.cut2000-1.region002	#PE76	Other	ectoine	no	10402	2
PE90.cut2000-1.region001	#PE90	Other	ectoine	no	10402	2
P1A5-1.cut2000-3.region001	#P1A5-1	Other	arylpolyene	no	43587	5
P2A10-2.cut2000-17.region001	#P2A10-2	Other	arylpolyene	yes	40443	5
S334.cut2000-1.region001	#S334	Other	betalactone	no	27745	6
PET41.cut2000-8.region001	#PET41	Other	betalactone	no	27875	6
2-14.cut2000-10.region001	#2-14	Other	siderophore	no	14845	9
S223.complete-c00002_Sulfito...region001	#S223	Other	redox-cofactor	no	22155	13
b4.cut2000-6.region001	#b4	Other	redox-cofactor	no	22119	13
M619.complete-c00001_Phaeoba...region004	#M619	Hybrid	Hybrid	no	52187	14
M623.complete-c00001_Phaeoba...region002	#M623	Hybrid	Hybrid	no	52187	14
M624.complete-c00001_Phaeoba...region002	#M624	Hybrid	Hybrid	no	52187	14
M626.complete-c00001_Phaeoba...region003	#M626	Hybrid	Hybrid	no	52187	14
M627.complete-c00001_Phaeoba...region002	#M627	Hybrid	Hybrid	no	52187	14
M628.complete-c00001_Phaeoba...region002	#M628	Hybrid	Hybrid	no	52187	14
M631.complete-c00001_Phaeoba...region002	#M631	Hybrid	Hybrid	no	52187	14
M632.complete-c00001_Phaeoba...region002	#M632	Hybrid	Hybrid	no	52187	14
M633.complete-c00001_Phaeoba...region002	#M633	Hybrid	Hybrid	no	52187	14
M634.complete-c00001_Phaeoba...region002	#M634	Hybrid	Hybrid	no	52187	14
M643.complete-c00001_Phaeoba...region002	#M643	Hybrid	Hybrid	no	52187	14
M644.complete-c00001_Phaeoba...region002	#M644	Hybrid	Hybrid	no	52187	14
M646.complete-c00001_Phaeoba...region002	#M646	Hybrid	Hybrid	no	52199	14
M647.complete-c00001_Phaeoba...region002	#M647	Hybrid	Hybrid	no	52190	14
M650.complete-c00001_Phaeoba...region002	#M650	Hybrid	Hybrid	no	52187	14
H50.cut2000-2.region003	#H50	Hybrid	Hybrid	no	52187	14
PC23.cut2000-2.region003	#PC23	Hybrid	Hybrid	no	52187	14
PP63.cut2000-2.region001	#PP63	Hybrid	Hybrid	no	51381	14
PPs5.cut2000-2.region002	#PPs5	Hybrid	Hybrid	no	52190	14
W058.cut2000-c00002_NODE_2_...region001	#W058	Other	hserlactone	no	20639	15
T006.cut2000-c00009_NODE_9_...region001	#T006	Terpene	terpene	no	21733	17
T026.cut2000-14.region001	#T026	Terpene	terpene	no	21733	17
W001.cut2000-9.region001	#W001	Terpene	terpene	no	21766	21
W050.cut2000-9.region001	#W050	Terpene	terpene	no	21775	21
L035.cut2000-c00004_NODE_4_...region002	#L035	Hybrid	Hybrid	no	55784	23
PC35.cut2000-5.region001	#PC35	Other	ectoine	no	10402	26
PC55.cut2000-2.region002	#PC55	Other	ectoine	no	10402	26
PET96.cut2000-6.region001	#PET96	Other	ectoine	no	10402	26
PP35.cut2000-1.region001	#PP35	Other	ectoine	no	10402	26
S089.cut2000-3.region001	#S089	Polyketide	T3PKS	yes	35783	29
T009.cut2000-4.region001	#T009	Polyketide	T3PKS	yes	37976	29
PET155.cut2000-4.region001	#PET155	Polyketide	T3PKS	yes	37329	29
T107.cut2000-1.region002	#T107	Other	arylpolyene	no	43587	31
T110.cut2000-c00003_NODE_3_...region001	#T110	Other	arylpolyene	no	43587	31
PS-2.cut2000-1.region002	#PS-2	Other	arylpolyene	no	43587	31
L013.cut2000-7.region001	#L013	Other	betalactone	no	27423	35
L021.cut2000-2.region001	#L021	Other	betalactone	no	27587	35
M589-2.cut2000-7.region001	#M589-2	Other	betalactone	no	27419	35
a4R.cut2000-2.region001	#a4R	Other	betalactone	no	29708	35
P4H2-1.cut2000-5.region001	#P4H2-1	Other	betalactone	no	27575	35
M628.complete-c00003_Phaeoba...region001	#M628	NRP	NRPS	yes	42027	36
M644.complete-c00004_Phaeoba...region001	#M644	NRP	NRPS	no	44233	36
M647.complete-c00004_Phaeoba...region001	#M647	NRP	NRPS	no	44233	36
H50.cut2000-2.region001	#H50	NRP	NRPS	no	44332	36
PC25.cut2000-1.region001	#PC25	RiPP	RRE-containing	no	20282	40
pet30.cut2000-1.region001	#pet30	RiPP	RRE-containing	no	20282	40
PP119.cut2000-1.region001	#PP119	RiPP	RRE-containing	no	20282	40
Z001.cut2000-c00006_NODE_6_...region001	#Z001	Other	siderophore	no	14846	41
PE-60.cut2000-1.region001	#PE-60	Other	siderophore	no	14846	41
PP17.cut2000-3.region001	#PP17	Other	siderophore	no	14846	41
M342.complete-c00001_Sulfito...region001	#M342	RiPP	RiPP-like	no	10849	44
M368.complete-c00001_Sulfito...region001	#M368	RiPP	RiPP-like	no	10849	44
pe34.cut2000-4.region001	#pe34	RiPP	RiPP-like	no	10849	44
M624.complete-c00001_Phaeoba...region004	#M624	Other	betalactone	no	26774	46
PET17.cut2000-6.region001	#PET17	Other	betalactone	no	27043	46
PMMA10.cut2000-1.region003	#PMMA10	Other	betalactone	no	27043	46
PP23.cut2000-7.region001	#PP23	Other	betalactone	no	27067	46
PP26.cut2000-1.region001	#PP26	Other	betalactone	no	26540	46
M313.cut5000-10.region002	#M313	RiPP	RiPP-like	no	10846	47
PC19.cut2000-8.region001	#PC19	RiPP	RiPP-like	no	10846	47
PE-12.cut2000-9.region001	#PE-12	NRP	NRPS	no	48322	48
PS-16-1.cut2000-8.region001	#PS-16-1	NRP	NRPS	no	48316	48
S018.cut2000-6.region001	#S018	Other	NAPAA	yes	30110	49
S224.cut2000-4.region002	#S224	Other	NAPAA	yes	28654	49
PE37.cut2000-2.region001	#PE37	Other	hserlactone	no	20591	50
L022.cut2000-4.region001	#L022	Other	betalactone	no	27870	52
S259.cut2000-6.region001	#S259	Other	betalactone	no	27820	52
S270.cut2000-7.region001	#S270	Other	betalactone	no	27613	52
S275.cut2000-2.region001	#S275	Other	betalactone	no	27790	52
S279.cut2000-3.region001	#S279	Other	betalactone	no	27558	52
S296.cut2000-5.region001	#S296	Other	betalactone	no	27574	52
PET27.cut2000-2.region001	#PET27	Other	betalactone	no	27753	52
PMMA14.cut2000-2.region001	#PMMA14	Other	betalactone	no	27745	52
PMMA6.cut2000-8.region001	#PMMA6	Other	betalactone	no	27558	52
M311.cut2000-2.region001	#M311	Other	NAPAA	no	63887	54
PC45.cut2000-8.region001	#PC45	Other	NAPAA	no	63832	54
M626.complete-c00001_Phaeoba...region006	#M626	Other	betalactone	no	26665	56
M644.complete-c00001_Phaeoba...region004	#M644	Other	betalactone	no	26639	56
PC4.cut2000-1.region001	#PC4	Other	betalactone	no	27067	56
PP63.cut2000-1.region001	#PP63	Other	betalactone	no	26528	56
M561.complete-c00001_Leising...region002	#M561	Other	hserlactone	no	19813	60
M597.complete-c00001_Leising...region002	#M597	Other	hserlactone	no	19916	60
M602.complete-c00001_Leising...region002	#M602	Other	hserlactone	no	19944	60
M561.complete-c00006_Leising...region001	#M561	RiPP	RRE-containing	no	21425	61
S141.complete-c00002_Leising...region001	#S141	RiPP	RRE-containing	no	21425	61
H035.cut2000-5.region002	#H035	Terpene	terpene	no	21878	62
L034.cut2000-3.region001	#L034	Terpene	terpene	no	21875	62
P8C12-1.cut2000-3.region002	#P8C12-1	Terpene	terpene	no	21878	62
PMMA-55.cut2000-8.region001	#PMMA-55	Terpene	terpene	no	21878	62
M380.cut2000-2.region002	#M380	Terpene	terpene	no	21023	63
H3.cut2000-3.region001	#H3	Terpene	terpene	no	21023	63
PS93.cut2000-2.region001	#PS93	Terpene	terpene	no	21023	63
H010.cut2000-1.region003	#H010	RiPP	RiPP-like	no	10870	66
L035.cut2000-c00004_NODE_4_...region001	#L035	Other	arylpolyene	no	43599	67
PE-22.cut2000-1.region004	#PE-22	Polyketide	T3PKS	no	41086	68
PET57.cut2000-1.region002	#PET57	Polyketide	T3PKS	no	41086	68
PS-16-1.cut2000-2.region002	#PS-16-1	Polyketide	T3PKS	no	41086	68
M328.cut2000-c00004_NODE_4_...region001	#M328	Hybrid	Hybrid	yes	40974	69
M707.cut2000-c00003_NODE_3_...region001	#M707	Hybrid	Hybrid	yes	41730	69
T037.cut2000-c00003_NODE_3_...region001	#T037	Hybrid	Hybrid	yes	41782	69
BM1H6.cut2000-c00001_NODE_1_...region003	#BM1H6	RiPP	RRE-containing	no	20270	72
BM3E8.cut2000-c00001_NODE_1_...region003	#BM3E8	RiPP	RRE-containing	no	20270	72
M626.complete-c00001_Phaeoba...region001	#M626	Other	hserlactone	no	18855	73
M633.complete-c00001_Phaeoba...region003	#M633	Other	hserlactone	no	19400	73
PC23.cut2000-11.region001	#PC23	Other	hserlactone	no	20609	73
PPs5.cut2000-2.region003	#PPs5	Other	hserlactone	no	20609	73
S055.cut2000-8.region002	#S055	Other	ectoine	no	10381	74
S137.complete-c00002_Aliiros...region001	#S137	Other	ectoine	no	10381	74
S204.complete-c00002_Aliiros...region001	#S204	Other	ectoine	no	10381	74
S212.complete-c00002_Aliiros...region001	#S212	Other	ectoine	no	10381	74
PP83.cut2000-3.region004	#PP83	Other	ectoine	no	10381	74
M564.cut2000-c00004_NODE_4_...region001	#M564	Other	betalactone	no	32299	77
PP-39.cut2000-1.region001	#PP-39	Polyketide	T3PKS	no	41071	78
M624.complete-c00002_Phaeoba...region001	#M624	Other	tropodithietic-acid	no	38610	79
M625.complete-c00003_Phaeoba...region001	#M625	Other	tropodithietic-acid	no	38594	79
M628.complete-c00002_Phaeoba...region001	#M628	Other	tropodithietic-acid	no	38512	79
M636.complete-c00003_Phaeoba...region001	#M636	Other	tropodithietic-acid	no	38512	79
M646.complete-c00002_Phaeoba...region001	#M646	Other	tropodithietic-acid	no	38608	79
M647.complete-c00003_Phaeoba...region001	#M647	Other	tropodithietic-acid	no	38511	79
PC23.cut2000-10.region001	#PC23	Other	tropodithietic-acid	no	38498	79
L034.cut2000-12.region001	#L034	Other	betalactone	no	28410	81
a13.cut2000-17.region001	#a13	RiPP	RiPP-like	no	10831	83
H24.cut2000-2.region001	#H24	RiPP	RiPP-like	no	10831	83
b5.cut2000-2.region001	#b5	Other	betalactone	no	27758	85
M583.complete-c00001_Leising...region001	#M583	Other	ectoine	no	10378	86
M597.complete-c00001_Leising...region001	#M597	Other	ectoine	no	10378	86
M602.complete-c00001_Leising...region001	#M602	Other	ectoine	no	10378	86
PE-41.cut2000-1.region001	#PE-41	Terpene	terpene	no	20831	87
PP67.cut2000-1.region001	#PP67	Terpene	terpene	no	20837	87
BM11G12.cut2000-c00001_NODE_1_...region003	#BM11G12	Hybrid	Hybrid	no	24133	89
BM3G3.cut2000-c00002_NODE_2_...region002	#BM3G3	Hybrid	Hybrid	no	24063	89
BM8C2.cut2000-c00001_NODE_1_...region002	#BM8C2	RiPP	RiPP-like	no	10873	91
P6B5.cut2000-1.region003	#P6B5	RiPP	RiPP-like	no	10858	91
PC4.cut2000-9.region001	#PC4	NRP	NRPS	no	44674	92
PET17.cut2000-10.region001	#PET17	NRP	NRPS	yes	26061	92
M720.cut2000-1.region003	#M720	RiPP	RiPP-like	no	10855	93
P5F4-3.cut5000-15.region001	#P5F4-3	Other	betalactone	yes	20830	94
M512.cut2000-1.region001	#M512	Other	arylpolyene	no	43727	96
M536.cut2000-2.region001	#M536	Other	arylpolyene	no	43727	96
PET50.cut2000-1.region001	#PET50	Other	arylpolyene	no	43727	96
PP38.cut2000-8.region001	#PP38	Other	arylpolyene	no	43727	96
PS-3.cut2000-1.region001	#PS-3	Other	arylpolyene	no	43727	96
PC19.cut2000-3.region001	#PC19	Other	betalactone	no	25941	97
PC42.cut2000-3.region001	#PC42	Other	betalactone	no	25941	97
PE37.cut2000-3.region001	#PE37	Other	betalactone	no	26051	97
H038.cut2000-c00002_NODE_2_...region004	#H038	Other	ectoine	no	10399	100
PMMA12.cut2000-6.region001	#PMMA12	Other	ectoine	no	10399	100
PC-46.cut2000-2.region001	#PC-46	Hybrid	Hybrid	no	23514	103
PS15.cut2000-1.region001	#PS15	Hybrid	Hybrid	yes	18105	103
L034.cut2000-2.region002	#L034	Hybrid	Hybrid	no	28638	104
2-1-1.cut2000-1.region001	#2-1-1	Hybrid	Hybrid	no	52035	106
M567.cut2000-6.region001	#M567	Other	betalactone	yes	20194	108
M523.complete-c00001_Leising...region001	#M523	Hybrid	Hybrid	no	50806	109
M527.complete-c00001_Leising...region010	#M527	Hybrid	Hybrid	no	52025	109
M658.complete-c00001_Leising...region008	#M658	Hybrid	Hybrid	no	52024	109
PC41.cut2000-5.region001	#PC41	Hybrid	Hybrid	no	51964	111
PC55.cut2000-3.region001	#PC55	Hybrid	Hybrid	no	51964	111
L035.cut2000-c00006_NODE_6_...region001	#L035	Other	betalactone	no	32462	112
M624.complete-c00003_Phaeoba...region001	#M624	NRP	NRPS	yes	30438	113
M625.complete-c00004_Phaeoba...region001	#M625	NRP	NRPS	yes	34814	113
L035.cut2000-c00018_NODE_18...region001	#L035	Other	siderophore	no	14873	114
PP16.cut2000-18.region001	#PP16	Other	betalactone	no	31280	116
S040.cut2000-5.region001	#S040	Terpene	terpene	no	22457	117
T017.cut2000-3.region001	#T017	Terpene	terpene	no	22457	117
H74.cut2000-4.region001	#H74	Terpene	terpene	no	22457	117
H81.cut2000-5.region001	#H81	Terpene	terpene	no	22457	117
P2C6-2.cut2000-6.region001	#P2C6-2	Terpene	terpene	no	22457	117
P3D11-2.cut2000-6.region001	#P3D11-2	Terpene	terpene	no	22457	117
P3H12-2.cut2000-5.region001	#P3H12-2	Terpene	terpene	no	22457	117
P7E5-2.cut2000-4.region001	#P7E5-2	Terpene	terpene	no	22456	117
P7G8-2.cut2000-5.region001	#P7G8-2	Terpene	terpene	no	22457	117
M325-2.cut2000-2.region001	#M325-2	Other	ectoine	no	10393	119
M327.cut2000-2.region001	#M327	Other	ectoine	no	10393	119
T020.cut2000-2.region001	#T020	Other	ectoine	no	10393	119
W002.complete-c00001_Sulfito...region005	#W002	Other	ectoine	no	10393	119
W007.cut2000-2.region001	#W007	Other	ectoine	no	10393	119
W027.complete-c00001_Sulfito...region007	#W027	Other	ectoine	no	10393	119
W074.complete-c00001_Sulfito...region005	#W074	Other	ectoine	no	10393	119
PC55.cut2000-1.region002	#PC55	Other	hserlactone	no	20636	120
PE76.cut2000-2.region002	#PE76	Other	hserlactone	no	20636	120
PE90.cut2000-3.region001	#PE90	Other	hserlactone	no	20636	120
M583.complete-c00001_Leising...region009	#M583	Hybrid	Hybrid	no	36540	121
M597.complete-c00001_Leising...region009	#M597	Hybrid	Hybrid	no	40429	121
S222.cut2000-3.region003	#S222	Hybrid	Hybrid	no	51880	123
S223.complete-c00001_Sulfito...region001	#S223	Hybrid	Hybrid	no	51880	123
a2.cut2000-3.region003	#a2	Hybrid	Hybrid	no	51880	123
b4.cut2000-3.region003	#b4	Hybrid	Hybrid	no	51880	123
M313.cut5000-1.region001	#M313	Other	redox-cofactor	no	22176	124
PC19.cut2000-1.region001	#PC19	Other	redox-cofactor	no	22176	124
PC42.cut2000-8.region001	#PC42	Other	redox-cofactor	no	22176	124
H038.cut2000-c00002_NODE_2_...region005	#H038	Terpene	terpene	no	21854	127
PMMA12.cut2000-6.region002	#PMMA12	Terpene	terpene	no	21854	127
H020.cut2000-c00004_NODE_4_...region001	#H020	Terpene	terpene	no	20840	129
H042.cut2000-3.region001	#H042	Terpene	terpene	no	20840	129
b17-6.cut5000-5.region001	#b17-6	Terpene	terpene	no	20840	129
H27.cut2000-1.region003	#H27	Terpene	terpene	no	20840	129
H77.cut2000-1.region003	#H77	Other	betalactone	no	26724	131
PP98.cut2000-1.region004	#PP98	Other	betalactone	no	26867	131
M561.complete-c00001_Leising...region009	#M561	RiPP	thioamitides	no	22549	134
S122.complete-c00001_Leising...region008	#S122	RiPP	thioamitides	no	22549	134
S141.complete-c00001_Leising...region008	#S141	RiPP	thioamitides	no	22549	134
S185.complete-c00001_Leising...region007	#S185	RiPP	thioamitides	no	22549	134
S216.complete-c00001_Leising...region008	#S216	RiPP	thioamitides	no	22549	134
H67.cut2000-1.region002	#H67	RiPP	lassopeptide	no	28767	135
PC26.cut2000-4.region001	#PC26	RiPP	lassopeptide	no	28766	135
PET117.cut2000-1.region001	#PET117	RiPP	RiPP-like	no	10279	136
PS52.cut2000-4.region001	#PS52	RiPP	RiPP-like	no	10019	136
H038.cut2000-c00002_NODE_2_...region002	#H038	Other	betalactone	no	28492	137
PMMA12.cut2000-1.region004	#PMMA12	Other	betalactone	no	28492	137
PP91.cut2000-1.region004	#PP91	Other	betalactone	no	28490	137
M328.cut2000-c00003_NODE_3_...region001	#M328	Terpene	terpene	no	20771	140
T006.cut2000-c00004_NODE_4_...region001	#T006	Terpene	terpene	no	20771	140
T037.cut2000-c00011_NODE_11...region001	#T037	Terpene	terpene	no	20771	140
W001.cut2000-4.region001	#W001	Terpene	terpene	no	20771	140
W050.cut2000-3.region001	#W050	Terpene	terpene	no	20771	140
T66.cut2000-1.region001	#T66	RiPP	RRE-containing	no	20270	141
W002.complete-c00001_Sulfito...region002	#W002	Other	betalactone	no	26674	143
W007.cut2000-1.region003	#W007	Other	betalactone	no	26674	143
W074.complete-c00001_Sulfito...region002	#W074	Other	betalactone	no	26675	143
S105.cut2000-1.region001	#S105	Other	siderophore	no	14824	144
PC1.cut2000-2.region001	#PC1	Other	siderophore	no	14821	144
M018.cut2000-c00018_NODE_18...region001	#M018	RiPP	RiPP-like	no	10861	145
S051.complete-c00002_Aliiros...region002	#S051	Hybrid	Hybrid	no	46638	148
S056.complete-c00002_Aliiros...region002	#S056	Hybrid	Hybrid	no	46647	148
PP77.cut2000-1.region002	#PP77	Hybrid	Hybrid	no	45559	150
PET19.cut2000-5.region001	#PET19	Other	arylpolyene	no	41155	151
PMMA26.cut2000-4.region001	#PMMA26	Other	arylpolyene	no	41155	151
S089.cut2000-9.region001	#S089	Terpene	terpene	no	20840	155
H55.cut2000-3.region001	#H55	Terpene	terpene	no	20840	155
PMMA66.cut2000-5.region002	#PMMA66	Other	hserlactone	no	20639	156
T150.cut2000-12.region001	#T150	Other	hserlactone	no	20639	156
H100.cut2000-6.region001	#H100	Other	hserlactone	no	20552	157
pe_14-1.cut2000-10.region001	#pe_14-1	Other	hserlactone	no	20552	157
BM7H5.cut2000-c00001_NODE_1_...region001	#BM7H5	Terpene	terpene	no	23696	158
BM9A3.cut5000-c00001_NODE_1_...region001	#BM9A3	Terpene	terpene	no	23696	158
PP-39.cut2000-2.region002	#PP-39	Terpene	terpene	no	21881	160
S421.cut2000-c00010_NODE_10...region001	#S421	RiPP	RiPP-like	no	10882	161
H61.cut2000-10.region001	#H61	RiPP	RiPP-like	no	10882	161
S066.cut2000-2.region001	#S066	Terpene	terpene	no	20831	162
S107.cut2000-2.region001	#S107	Terpene	terpene	no	20831	162
S197.cut2000-1.region001	#S197	Terpene	terpene	no	20831	162
PET32.cut2000-8.region001	#PET32	NRP	NRPS	no	43948	167
PS-1.cut2000-20.region001	#PS-1	NRP	NRPS	no	43948	167
BM10E1.cut2000-c00001_NODE_1_...region002	#BM10E1	Terpene	terpene	no	24334	169
BM3C3.cut2000-c00001_NODE_1_...region002	#BM3C3	Terpene	terpene	no	24334	169
PC25.cut2000-1.region003	#PC25	Terpene	terpene	no	24318	169
pet30.cut2000-1.region002	#pet30	Terpene	terpene	no	24318	169
PP119.cut2000-1.region003	#PP119	Terpene	terpene	no	24318	169
T105.cut2000-c00005_NODE_5_...region001	#T105	Other	betalactone	no	28319	170
T107.cut2000-5.region001	#T107	Other	betalactone	no	28319	170
T110.cut2000-c00004_NODE_4_...region001	#T110	Other	betalactone	no	28321	170
PET32.cut2000-2.region001	#PET32	Other	betalactone	no	31603	170
PP14.cut2000-4.region001	#PP14	Other	betalactone	no	28320	170
PS-1.cut2000-2.region001	#PS-1	Other	betalactone	no	31603	170
PS27.cut2000-3.region001	#PS27	Other	betalactone	no	31472	170
PS-2.cut2000-5.region001	#PS-2	Other	betalactone	no	28319	170
S038.cut2000-2.region001	#S038	RiPP	lanthipeptide-class-v	no	42140	171
H004.cut2000-1.region001	#H004	Other	siderophore	no	14821	172
M338.cut2000-1.region001	#M338	Other	siderophore	no	14821	172
PMMA44.cut2000-3.region001	#PMMA44	Other	siderophore	no	14821	172
S227.cut2000-1.region001	#S227	Terpene	terpene	no	22476	173
H13.cut2000-2.region001	#H13	Terpene	terpene	no	22476	173
H78.cut2000-2.region001	#H78	Terpene	terpene	no	22476	173
S222.cut2000-3.region001	#S222	Terpene	terpene	no	20765	174
S223.complete-c00001_Sulfito...region003	#S223	Terpene	terpene	no	20765	174
a2.cut2000-3.region001	#a2	Terpene	terpene	no	20765	174
b4.cut2000-3.region001	#b4	Terpene	terpene	no	20765	174
L060.cut2000-c00001_NODE_1_...region001	#L060	Terpene	terpene	no	20831	175
PS-71.cut2000-1.region001	#PS-71	Terpene	terpene	no	20831	175
PET50.cut2000-10.region001	#PET50	Hybrid	Hybrid	yes	35435	177
PS-6.cut2000-9.region001	#PS-6	Hybrid	Hybrid	yes	35447	177
M327.cut2000-1.region003	#M327	Hybrid	Hybrid	no	52025	178
T020.cut2000-3.region002	#T020	Hybrid	Hybrid	no	52025	178
S137.complete-c00001_Aliiros...region001	#S137	RiPP	RiPP-like	no	10891	179
PC10.cut2000-18.region001	#PC10	RiPP	RiPP-like	no	10891	179
PP83.cut2000-10.region001	#PP83	RiPP	RiPP-like	no	10891	179
M370.cut2000-c00001_NODE_1_...region002	#M370	RiPP	RiPP-like	no	10837	180
H67.cut2000-2.region002	#H67	RiPP	RiPP-like	no	10837	180
PET32.cut2000-60.region001	#PET32	Other	ectoine	no	10441	181
PS-1.cut2000-73.region001	#PS-1	Other	ectoine	no	10441	181
PS27.cut2000-2.region001	#PS27	Other	ectoine	no	10387	181
S342.cut2000-9.region001	#S342	Other	arylpolyene	no	42322	182
PE96.cut2000-6.region001	#PE96	Other	arylpolyene	no	42322	182
PE-12.cut2000-5.region001	#PE-12	Terpene	terpene	no	21869	184
PE-22.cut2000-1.region003	#PE-22	Terpene	terpene	no	20050	184
PET57.cut2000-1.region004	#PET57	Terpene	terpene	no	20050	184
BK3E11.cut2000-c00001_NODE_1_...region003	#BK3E11	Terpene	terpene	no	24317	185
M702.cut2000-13.region001	#M702	Terpene	terpene	no	24317	185
P9A11-2.cut2000-1.region002	#P9A11-2	Terpene	terpene	no	24317	185
PPs16.cut2000-1.region001	#PPs16	Terpene	terpene	no	24317	185
M628.complete-c00004_Phaeoba...region001	#M628	Other	siderophore	no	13565	186
M631.complete-c00005_Phaeoba...region001	#M631	Other	siderophore	no	13568	186
M632.complete-c00003_Phaeoba...region001	#M632	Other	siderophore	no	13577	186
M633.complete-c00005_Phaeoba...region001	#M633	Other	siderophore	no	13568	186
M643.complete-c00004_Phaeoba...region001	#M643	Other	siderophore	no	13556	186
S241.cut2000-c00001_NODE_1_...region003	#S241	Terpene	terpene	no	24317	187
S426.cut2000-c00002_NODE_2_...region003	#S426	Terpene	terpene	no	24490	187
PE103.cut2000-4.region001	#PE103	Terpene	terpene	no	24317	187
BM8H4.cut2000-c00001_NODE_1_...region001	#BM8H4	Terpene	terpene	no	22452	188
P9A12-1.cut2000-2.region001	#P9A12-1	Terpene	terpene	no	22452	188
BK2G11.cut2000-c00001_NODE_1_...region003	#BK2G11	Terpene	terpene	no	24332	192
P7B6-2.cut2000-2.region001	#P7B6-2	Terpene	terpene	no	24332	192
BK2G11.cut2000-c00001_NODE_1_...region002	#BK2G11	RiPP	RiPP-like	no	10837	194
M713.cut2000-1.region001	#M713	RiPP	RiPP-like	no	10837	194
PC18.cut2000-2.region002	#PC18	RiPP	RiPP-like	no	10837	194
PC28.cut2000-1.region002	#PC28	RiPP	RiPP-like	no	10837	194
PC31.cut2000-6.region001	#PC31	RiPP	RiPP-like	no	10837	194
PET38.cut2000-2.region001	#PET38	RiPP	RiPP-like	no	10837	194
PMMA3-2.cut2000-1.region002	#PMMA3-2	RiPP	RiPP-like	no	10837	194
PMMA71.cut2000-1.region002	#PMMA71	RiPP	RiPP-like	no	10837	194
PET32.cut2000-1.region001	#PET32	RiPP	RiPP-like	no	10867	198
PS-1.cut2000-1.region001	#PS-1	RiPP	RiPP-like	no	10867	198
PE-12.cut2000-1.region001	#PE-12	Other	siderophore	no	16576	200
PE-51.cut2000-1.region003	#PE-51	Other	siderophore	no	15455	201
PET61.cut2000-1.region002	#PET61	Other	siderophore	no	15457	201
W001.cut2000-12.region001	#W001	Hybrid	Hybrid	yes	42176	202
W050.cut2000-12.region001	#W050	Hybrid	Hybrid	yes	44078	202
S344.cut2000-13.region001	#S344	Other	betalactone	no	29875	203
b3R.cut2000-1.region001	#b3R	Other	betalactone	no	27520	203
M607.cut2000-c00001_NODE_1_...region001	#M607	Terpene	terpene	no	24335	204
PET108.cut2000-1.region001	#PET108	Terpene	terpene	no	24334	204
M325-2.cut2000-1.region003	#M325-2	Other	betalactone	no	26657	205
M327.cut2000-1.region002	#M327	Other	betalactone	no	26693	205
T020.cut2000-3.region001	#T020	Other	betalactone	no	26693	205
W027.complete-c00001_Sulfito...region003	#W027	Other	betalactone	no	26693	205
BK1F3.cut2000-c00001_NODE_1_...region003	#BK1F3	Other	resorcinol	no	41161	206
BK1G11.cut2000-c00001_NODE_1_...region003	#BK1G11	Other	resorcinol	no	41161	206
BK1G1.cut2000-c00001_NODE_1_...region003	#BK1G1	Other	resorcinol	no	41161	206
BM10C6.cut2000-c00001_NODE_1_...region002	#BM10C6	Other	resorcinol	no	41161	206
S166.complete-c00001_Leising...region002	#S166	Other	hserlactone	no	19969	208
S185.complete-c00001_Leising...region001	#S185	Other	hserlactone	no	19849	208
PC4.cut2000-2.region002	#PC4	Other	hserlactone	no	20642	209
PET17.cut2000-3.region001	#PET17	Other	hserlactone	no	20642	209
BK1F3.cut2000-c00001_NODE_1_...region002	#BK1F3	Terpene	terpene	no	24341	210
BK1G11.cut2000-c00001_NODE_1_...region002	#BK1G11	Terpene	terpene	no	24341	210
BK1G1.cut2000-c00001_NODE_1_...region002	#BK1G1	Terpene	terpene	no	24341	210
BM10C6.cut2000-c00001_NODE_1_...region001	#BM10C6	Terpene	terpene	no	24341	210
H14.cut2000-2.region001	#H14	Other	siderophore	no	11725	211
T034.cut2000-2.region001	#T034	Terpene	terpene	no	20840	213
PET107-2.cut2000-9.region001	#PET107-2	Terpene	terpene	no	20840	213
PS10.cut2000-12.region001	#PS10	Other	betalactone	no	32454	214
S222.cut2000-2.region003	#S222	Other	hserlactone	no	19532	215
S223.complete-c00001_Sulfito...region005	#S223	Other	hserlactone	no	19531	215
b4.cut2000-1.region003	#b4	Other	hserlactone	no	19531	215
PC31.cut2000-23.region001	#PC31	RiPP	RRE-containing	no	20267	217
PMMA3-2.cut2000-1.region001	#PMMA3-2	RiPP	RRE-containing	no	20267	217
PS24.cut2000-1.region001	#PS24	RiPP	RRE-containing	no	20267	217
M619.complete-c00001_Phaeoba...region005	#M619	Other	hserlactone	no	20609	218
M623.complete-c00001_Phaeoba...region003	#M623	Other	hserlactone	no	18579	218
M624.complete-c00001_Phaeoba...region003	#M624	Other	hserlactone	no	18578	218
M625.complete-c00001_Phaeoba...region003	#M625	Other	hserlactone	no	18582	218
M627.complete-c00001_Phaeoba...region004	#M627	Other	hserlactone	no	20609	218
M628.complete-c00001_Phaeoba...region003	#M628	Other	hserlactone	no	20609	218
M631.complete-c00001_Phaeoba...region003	#M631	Other	hserlactone	no	18581	218
M632.complete-c00001_Phaeoba...region004	#M632	Other	hserlactone	no	20609	218
M634.complete-c00001_Phaeoba...region003	#M634	Other	hserlactone	no	20609	218
M635.complete-c00001_Phaeoba...region003	#M635	Other	hserlactone	no	20609	218
M636.complete-c00001_Phaeoba...region004	#M636	Other	hserlactone	no	20609	218
M643.complete-c00001_Phaeoba...region003	#M643	Other	hserlactone	no	20609	218
M644.complete-c00001_Phaeoba...region003	#M644	Other	hserlactone	no	18587	218
M646.complete-c00001_Phaeoba...region003	#M646	Other	hserlactone	no	20609	218
M647.complete-c00001_Phaeoba...region003	#M647	Other	hserlactone	no	20609	218
M650.complete-c00001_Phaeoba...region003	#M650	Other	hserlactone	no	18595	218
H50.cut2000-2.region004	#H50	Other	hserlactone	no	20609	218
PP63.cut2000-8.region001	#PP63	Other	hserlactone	no	20609	218
L048.cut2000-3.region001	#L048	Terpene	terpene	no	21733	219
L057.cut2000-3.region001	#L057	Terpene	terpene	no	21733	219
BK5D10.cut2000-c00001_NODE_1_...region001	#BK5D10	Terpene	terpene	no	24751	220
BM5H3.cut2000-c00002_NODE_2_...region001	#BM5H3	Terpene	terpene	no	24751	220
H007.cut2000-2.region001	#H007	Polyketide	T3PKS	no	41071	221
PET60.cut2000-16.region001	#PET60	Polyketide	T3PKS	no	41071	221
M020.cut2000-c00007_NODE_7_...region001	#M020	Other	betalactone	no	32378	222
M022.cut2000-c00004_NODE_4_...region001	#M022	Other	betalactone	no	32352	222
M024.cut2000-c00004_NODE_4_...region001	#M024	Other	betalactone	no	32331	222
S082.cut2000-2.region001	#S082	NRP	NRPS-like	no	43507	224
S095.cut2000-1.region001	#S095	NRP	NRPS-like	no	43519	224
Z003.cut2000-1.region003	#Z003	NRP	NRPS-like	no	43510	224
a17-1.cut2000-5.region001	#a17-1	Terpene	terpene	no	22457	225
P3G9-2.cut2000-7.region001	#P3G9-2	Terpene	terpene	no	22457	225
M609.cut2000-7.region001	#M609	Terpene	terpene	no	21152	226
S031.cut2000-3.region002	#S031	Terpene	terpene	no	21152	226
S034.cut5000-5.region001	#S034	Terpene	terpene	no	21152	226
S085.cut2000-1.region002	#S085	Terpene	terpene	no	21152	226
S242.cut2000-1.region001	#S242	Terpene	terpene	no	21152	226
b11.cut2000-6.region001	#b11	Terpene	terpene	no	21152	226
PE92.cut2000-1.region001	#PE92	RiPP	RRE-containing	no	20270	227
PMMA79.cut2000-1.region002	#PMMA79	RiPP	RRE-containing	no	20270	227
PMMA96.cut2000-1.region002	#PMMA96	RiPP	RRE-containing	no	20270	227
PE-60.cut2000-8.region001	#PE-60	Other	arylpolyene	no	43587	228
PET54.cut2000-6.region001	#PET54	Other	arylpolyene	no	43473	228
PET90.cut2000-15.region001	#PET90	Other	arylpolyene	no	43587	228
BM5A8.cut2000-c00001_NODE_1_...region001	#BM5A8	Terpene	terpene	no	24341	229
BM5D12.cut2000-c00001_NODE_1_...region001	#BM5D12	Terpene	terpene	no	24341	229
SBM2B8-1.cut2000-c00002_NODE_2_...region002	#SBM2B8-1	Terpene	terpene	no	24341	229
M523.complete-c00001_Leising...region005	#M523	Other	betalactone	no	26642	231
M527.complete-c00001_Leising...region009	#M527	Other	betalactone	no	26642	231
M658.complete-c00001_Leising...region007	#M658	Other	betalactone	no	26535	231
S137.complete-c00001_Aliiros...region003	#S137	Other	hserlactone	no	20651	232
S212.complete-c00001_Aliiros...region004	#S212	Other	hserlactone	no	20651	232
PP19.cut2000-1.region001	#PP19	Other	arylpolyene	no	43727	233
PS-6.cut2000-3.region001	#PS-6	Other	arylpolyene	no	43727	233
PE-12.cut2000-3.region002	#PE-12	Terpene	terpene	no	20849	235
PE-22.cut2000-1.region006	#PE-22	Terpene	terpene	no	20849	235
PET57.cut2000-2.region001	#PET57	Terpene	terpene	no	20849	235
PS-16-1.cut2000-2.region004	#PS-16-1	Terpene	terpene	no	20849	235
PMMA10.cut2000-2.region001	#PMMA10	Other	hserlactone	no	20642	236
PP23.cut2000-3.region002	#PP23	Other	hserlactone	no	20642	236
M627.complete-c00004_Phaeoba...region001	#M627	NRP	NRPS	yes	36379	237
M631.complete-c00004_Phaeoba...region001	#M631	NRP	NRPS	yes	37447	237
PC35.cut2000-1.region001	#PC35	Hybrid	Hybrid	no	51964	240
PP35.cut2000-6.region001	#PP35	Hybrid	Hybrid	no	51964	240
M561.complete-c00001_Leising...region006	#M561	Hybrid	Hybrid	no	52028	243
S185.complete-c00001_Leising...region005	#S185	Hybrid	Hybrid	no	52028	243
S216.complete-c00001_Leising...region005	#S216	Hybrid	Hybrid	no	52028	243
S105.cut2000-1.region002	#S105	RiPP	RiPP-like	no	12157	244
M344.complete-c00001_Aliiros...region001	#M344	Other	hserlactone	no	18997	245
M373.cut2000-1.region003	#M373	Other	hserlactone	no	20651	245
P9H7.cut2000-1.region002	#P9H7	Hybrid	Hybrid	no	52240	246
M619.complete-c00001_Phaeoba...region006	#M619	Other	betalactone	no	26528	248
M623.complete-c00001_Phaeoba...region004	#M623	Other	betalactone	no	26633	248
M625.complete-c00001_Phaeoba...region004	#M625	Other	betalactone	no	26665	248
M627.complete-c00001_Phaeoba...region005	#M627	Other	betalactone	no	26528	248
M628.complete-c00001_Phaeoba...region004	#M628	Other	betalactone	no	26528	248
M631.complete-c00001_Phaeoba...region004	#M631	Other	betalactone	no	26665	248
M632.complete-c00001_Phaeoba...region005	#M632	Other	betalactone	no	26528	248
M634.complete-c00001_Phaeoba...region004	#M634	Other	betalactone	no	26662	248
M635.complete-c00001_Phaeoba...region004	#M635	Other	betalactone	no	26665	248
M636.complete-c00001_Phaeoba...region005	#M636	Other	betalactone	no	26465	248
M643.complete-c00001_Phaeoba...region004	#M643	Other	betalactone	no	26665	248
M646.complete-c00001_Phaeoba...region004	#M646	Other	betalactone	no	27079	248
M647.complete-c00001_Phaeoba...region004	#M647	Other	betalactone	no	26665	248
M650.complete-c00001_Phaeoba...region004	#M650	Other	betalactone	no	26528	248
H50.cut2000-1.region002	#H50	Other	betalactone	no	26633	248
PPs5.cut2000-1.region001	#PPs5	Other	betalactone	no	26528	248
PET54.cut2000-9.region001	#PET54	RiPP	RiPP-like	no	10327	249
PET90.cut2000-12.region001	#PET90	RiPP	RiPP-like	no	10327	249
M002.cut2000-12.region001	#M002	Other	siderophore	no	12400	251
M580.cut2000-4.region001	#M580	Other	siderophore	no	12400	251
M706.cut2000-18.region001	#M706	Other	siderophore	yes	8122	251
L-1.cut2000-7.region001	#L-1	Other	siderophore	no	12400	251
PS-5.cut2000-2.region001	#PS-5	Other	siderophore	no	12400	251
W003.complete-c00001_Jannasc...region001	#W003	Other	hserlactone	no	20096	253
H015.cut2000-c00012_NODE_12...region001	#H015	RiPP	RiPP-like	no	10837	254
H032.cut2000-6.region001	#H032	RiPP	RiPP-like	no	10837	254
L032.cut2000-c00005_NODE_5_...region001	#L032	RiPP	RiPP-like	no	10837	254
M002.cut2000-2.region001	#M002	RiPP	RiPP-like	no	10864	254
M038.cut2000-c00010_NODE_10...region001	#M038	RiPP	RiPP-like	no	10837	254
M044.cut2000-3.region001	#M044	RiPP	RiPP-like	no	10837	254
M070.cut2000-c00038_NODE_38...region001	#M070	RiPP	RiPP-like	no	10837	254
M087.cut2000-c00004_NODE_4_...region001	#M087	RiPP	RiPP-like	no	10837	254
M324.cut2000-20.region001	#M324	RiPP	RiPP-like	no	10849	254
M339.cut2000-c00002_NODE_2_...region001	#M339	RiPP	RiPP-like	no	10858	254
M390.cut2000-14.region001	#M390	RiPP	RiPP-like	no	10837	254
M504.cut2000-c00005_NODE_5_...region001	#M504	RiPP	RiPP-like	no	10837	254
M512.cut2000-2.region001	#M512	RiPP	RiPP-like	no	10837	254
M533.cut2000-2.region001	#M533	RiPP	RiPP-like	no	10858	254
M536.cut2000-6.region001	#M536	RiPP	RiPP-like	no	10837	254
M537.cut2000-16.region001	#M537	RiPP	RiPP-like	no	10858	254
M550.cut2000-2.region001	#M550	RiPP	RiPP-like	no	10858	254
M554.cut2000-3.region001	#M554	RiPP	RiPP-like	no	10837	254
M556.cut2000-21.region001	#M556	RiPP	RiPP-like	no	10837	254
M563.cut2000-8.region001	#M563	RiPP	RiPP-like	no	10843	254
M565.cut2000-c00007_NODE_7_...region001	#M565	RiPP	RiPP-like	no	10843	254
M580.cut2000-1.region001	#M580	RiPP	RiPP-like	no	10864	254
M588.cut2000-c00001_NODE_1_...region003	#M588	RiPP	RiPP-like	no	10849	254
M706.cut2000-7.region001	#M706	RiPP	RiPP-like	no	10864	254
S119.cut2000-2.region001	#S119	RiPP	RiPP-like	no	10837	254
S157.complete-Chr1.region001	#S157	RiPP	RiPP-like	no	10855	254
S191.cut2000-3.region001	#S191	RiPP	RiPP-like	no	10837	254
W006.cut2000-14.region001	#W006	RiPP	RiPP-like	no	10840	254
W019.cut2000-1.region001	#W019	RiPP	RiPP-like	no	10858	254
W037.complete-Chr1.region002	#W037	RiPP	RiPP-like	no	10858	254
W049.cut2000-1.region001	#W049	RiPP	RiPP-like	no	10840	254
2-10.cut2000-1.region001	#2-10	RiPP	RiPP-like	no	10864	254
a10-1.cut2000-11.region001	#a10-1	RiPP	RiPP-like	no	10855	254
a10-2.cut2000-49.region001	#a10-2	RiPP	RiPP-like	yes	10282	254
a13.cut2000-2.region001	#a13	RiPP	RiPP-like	no	10858	254
a14.cut2000-26.region001	#a14	RiPP	RiPP-like	no	10864	254
b18.cut2000-15.region001	#b18	RiPP	RiPP-like	no	10864	254
b7.cut2000-2.region001	#b7	RiPP	RiPP-like	no	10858	254
b8.cut2000-7.region001	#b8	RiPP	RiPP-like	no	10858	254
H14.cut2000-13.region001	#H14	RiPP	RiPP-like	no	10849	254
H15.cut2000-22.region001	#H15	RiPP	RiPP-like	no	10858	254
H24.cut2000-16.region001	#H24	RiPP	RiPP-like	no	10858	254
H32.cut2000-1.region001	#H32	RiPP	RiPP-like	no	10858	254
H76.cut2000-4.region001	#H76	RiPP	RiPP-like	no	10837	254
L-1.cut2000-2.region001	#L-1	RiPP	RiPP-like	no	10864	254
P1A5-1.cut2000-36.region001	#P1A5-1	RiPP	RiPP-like	no	10858	254
P2A10-2.cut2000-9.region001	#P2A10-2	RiPP	RiPP-like	no	10858	254
P6A11.cut2000-38.region001	#P6A11	RiPP	RiPP-like	no	10858	254
PC-60.cut2000-8.region001	#PC-60	RiPP	RiPP-like	no	10858	254
pe15.cut2000-9.region001	#pe15	RiPP	RiPP-like	no	10858	254
PE-18.cut2000-6.region001	#PE-18	RiPP	RiPP-like	no	10837	254
PET-13.cut2000-3.region001	#PET-13	RiPP	RiPP-like	no	10849	254
PET50.cut2000-5.region001	#PET50	RiPP	RiPP-like	no	10837	254
PP146.cut2000-1.region001	#PP146	RiPP	RiPP-like	no	10858	254
PP19.cut2000-3.region001	#PP19	RiPP	RiPP-like	no	10837	254
PP38.cut2000-5.region001	#PP38	RiPP	RiPP-like	no	10837	254
PS-3.cut2000-3.region001	#PS-3	RiPP	RiPP-like	no	10837	254
PS50.cut2000-5.region001	#PS50	RiPP	RiPP-like	no	10837	254
PS-5.cut2000-34.region001	#PS-5	RiPP	RiPP-like	no	10864	254
PS-6.cut2000-4.region001	#PS-6	RiPP	RiPP-like	no	10837	254
a15-1.cut2000-4.region001	#a15-1	Terpene	terpene	no	20822	256
PS42.cut2000-2.region001	#PS42	Terpene	terpene	no	20822	256
M319.cut2000-4.region001	#M319	Other	ectoine	no	10396	257
PET38.cut2000-2.region002	#PET38	RiPP	RRE-containing	no	20267	260
PET81.cut2000-1.region001	#PET81	RiPP	RRE-containing	no	20267	260
P1H5-2.cut5000-32.region001	#P1H5-2	Other	arylpolyene	yes	26578	261
PE-4.cut2000-23.region001	#PE-4	Other	arylpolyene	yes	26578	261
PP29.cut2000-24.region001	#PP29	Other	arylpolyene	yes	26578	261
PS35.cut2000-14.region001	#PS35	Other	arylpolyene	yes	26578	261
W037.complete-Chr1.region003	#W037	Other	betalactone	no	22423	266
PE-22.cut2000-1.region002	#PE-22	Terpene	terpene	no	18506	268
PET57.cut2000-1.region005	#PET57	Terpene	terpene	no	20819	268
M563.cut2000-1.region001	#M563	Hybrid	Hybrid	no	24302	271
M565.cut2000-c00001_NODE_1_...region001	#M565	Hybrid	Hybrid	no	24302	271
H023.cut2000-c00003_NODE_3_...region001	#H023	Other	siderophore	no	19951	273
P4E8-1.cut2000-3.region001	#P4E8-1	Other	siderophore	no	19636	273
T015.cut2000-c00025_NODE_25...region002	#T015	RiPP	RiPP-like	no	10378	274
PMMA-55.cut2000-1.region002	#PMMA-55	RiPP	RiPP-like	no	10291	276
S251.cut2000-c00002_NODE_2_...region006	#S251	RiPP	lanthipeptide-class-i	no	26226	277
M563.cut2000-3.region002	#M563	RiPP	RiPP-like	no	10954	279
M565.cut2000-c00005_NODE_5_...region001	#M565	RiPP	RiPP-like	no	10954	279
BK3E11.cut2000-c00001_NODE_1_...region002	#BK3E11	RiPP	RiPP-like	no	10849	280
M343.cut2000-1.region001	#M343	RiPP	RiPP-like	no	10849	280
M360.cut2000-1.region001	#M360	RiPP	RiPP-like	no	10849	280
S241.cut2000-c00001_NODE_1_...region002	#S241	RiPP	RiPP-like	no	10849	280
P6A10.cut2000-1.region001	#P6A10	RiPP	RiPP-like	no	10819	280
P9A11-2.cut2000-1.region001	#P9A11-2	RiPP	RiPP-like	no	10849	280
PC15.cut2000-1.region002	#PC15	RiPP	RiPP-like	no	10849	280
PE103.cut2000-5.region001	#PE103	RiPP	RiPP-like	no	10849	280
PET141.cut2000-1.region002	#PET141	RiPP	RiPP-like	no	10849	280
PP126.cut2000-1.region002	#PP126	RiPP	RiPP-like	no	10849	280
PP53.cut2000-1.region001	#PP53	RiPP	RiPP-like	no	10819	280
PPs16.cut2000-1.region002	#PPs16	RiPP	RiPP-like	no	10849	280
T69.cut2000-1.region001	#T69	RiPP	RiPP-like	no	10849	280
H035.cut2000-2.region001	#H035	Other	other	no	41422	281
P8C12-1.cut2000-2.region001	#P8C12-1	Other	other	no	41422	281
W006.cut2000-5.region001	#W006	Hybrid	Hybrid	no	56696	282
M523.complete-c00001_Leising...region007	#M523	Other	hserlactone	no	20642	283
M527.complete-c00001_Leising...region001	#M527	Other	hserlactone	no	19706	283
S425.cut2000-c00001_NODE_1_...region001	#S425	RiPP	RRE-containing	no	19751	286
PET111.cut2000-1.region004	#PET111	RiPP	RRE-containing	no	20264	286
PET81.cut2000-1.region003	#PET81	Terpene	terpene	no	24332	288
PMMA3-2.cut2000-1.region003	#PMMA3-2	Terpene	terpene	no	24332	288
PMMA71.cut2000-1.region003	#PMMA71	Terpene	terpene	no	24332	288
PS24.cut2000-1.region003	#PS24	Terpene	terpene	no	24332	288
M561.complete-c00001_Leising...region008	#M561	Other	hserlactone	no	20666	291
S122.complete-c00001_Leising...region007	#S122	Other	hserlactone	no	20666	291
S141.complete-c00001_Leising...region007	#S141	Other	hserlactone	no	20666	291
S185.complete-c00001_Leising...region006	#S185	Other	hserlactone	no	20666	291
S216.complete-c00001_Leising...region007	#S216	Other	hserlactone	no	20666	291
M313.cut5000-3.region001	#M313	Other	ectoine	no	10390	292
PC19.cut2000-2.region001	#PC19	Other	ectoine	no	10390	292
PC42.cut2000-1.region001	#PC42	Other	ectoine	no	10390	292
S248.cut2000-2.region001	#S248	NRP	NRPS	no	47449	293
PET59.cut2000-40.region001	#PET59	Other	hserlactone	yes	8763	296
PET59.cut2000-45.region001	#PET59	Other	hserlactone	yes	7331	296
PE23.cut2000-1.region002	#PE23	Other	arylpolyene	no	41143	297
PET15.cut2000-1.region002	#PET15	Other	arylpolyene	no	41143	297
PC-14.cut2000-1.region001	#PC-14	RiPP	RiPP-like	no	10843	301
M619.complete-c00001_Phaeoba...region002	#M619	RiPP	RiPP-like	no	10864	302
M623.complete-c00001_Phaeoba...region006	#M623	RiPP	RiPP-like	no	10849	302
M624.complete-c00001_Phaeoba...region006	#M624	RiPP	RiPP-like	no	10849	302
M625.complete-c00001_Phaeoba...region006	#M625	RiPP	RiPP-like	no	10849	302
M626.complete-c00001_Phaeoba...region005	#M626	RiPP	RiPP-like	no	10849	302
M627.complete-c00001_Phaeoba...region006	#M627	RiPP	RiPP-like	no	10849	302
M628.complete-c00001_Phaeoba...region005	#M628	RiPP	RiPP-like	no	10849	302
M631.complete-c00001_Phaeoba...region007	#M631	RiPP	RiPP-like	no	10849	302
M632.complete-c00001_Phaeoba...region006	#M632	RiPP	RiPP-like	no	10849	302
M633.complete-c00001_Phaeoba...region006	#M633	RiPP	RiPP-like	no	10849	302
M634.complete-c00001_Phaeoba...region005	#M634	RiPP	RiPP-like	no	10849	302
M635.complete-c00001_Phaeoba...region005	#M635	RiPP	RiPP-like	no	10849	302
M636.complete-c00001_Phaeoba...region006	#M636	RiPP	RiPP-like	no	10849	302
M643.complete-c00001_Phaeoba...region005	#M643	RiPP	RiPP-like	no	10849	302
M644.complete-c00001_Phaeoba...region006	#M644	RiPP	RiPP-like	no	10849	302
M646.complete-c00001_Phaeoba...region005	#M646	RiPP	RiPP-like	no	10849	302
M647.complete-c00001_Phaeoba...region005	#M647	RiPP	RiPP-like	no	10849	302
M650.complete-c00001_Phaeoba...region006	#M650	RiPP	RiPP-like	no	10849	302
H50.cut2000-1.region001	#H50	RiPP	RiPP-like	no	10849	302
PC23.cut2000-5.region001	#PC23	RiPP	RiPP-like	no	10849	302
PP63.cut2000-6.region001	#PP63	RiPP	RiPP-like	no	10849	302
PPs5.cut2000-1.region002	#PPs5	RiPP	RiPP-like	no	10849	302
M579.cut2000-7.region001	#M579	RiPP	RiPP-like	yes	8755	304
M618.cut2000-9.region001	#M618	RiPP	RiPP-like	yes	8747	304
H4.cut2000-1.region002	#H4	RiPP	RiPP-like	no	10810	304
PMMA93.complete-PMMA93.region002	#PMMA93	RiPP	RiPP-like	no	10852	304
P9H7.cut2000-1.region001	#P9H7	Terpene	terpene	no	20837	307
PET18.cut2000-2.region001	#PET18	Terpene	terpene	no	20846	309
PMMA16.cut2000-1.region001	#PMMA16	Terpene	terpene	no	20846	309
S419.cut2000-c00003_NODE_3_...region001	#S419	Other	betalactone	no	22610	310
T023.cut2000-1.region001	#T023	Other	betalactone	no	26860	312
W028.complete-c00001_Sulfito...region002	#W028	Other	betalactone	no	26859	312
pe18.cut2000-1.region002	#pe18	Other	betalactone	no	26859	312
pe7.cut2000-2.region001	#pe7	Other	betalactone	no	26860	312
H038.cut2000-c00006_NODE_6_...region001	#H038	Other	siderophore	no	15438	314
PMMA12.cut2000-1.region001	#PMMA12	Other	siderophore	no	14908	314
S421.cut2000-c00001_NODE_1_...region004	#S421	Other	hserlactone	no	20858	315
H61.cut2000-1.region003	#H61	Other	hserlactone	no	20858	315
PP78.cut2000-2.region002	#PP78	Other	hserlactone	no	20852	315
M312.cut2000-c00001_NODE_1_...region003	#M312	Polyketide	T3PKS	no	41071	317
T019.cut2000-7.region001	#T019	Polyketide	T3PKS	no	41071	317
PET16.cut2000-1.region002	#PET16	Terpene	terpene	no	20843	319
PMMA33.cut2000-1.region001	#PMMA33	Terpene	terpene	no	20843	319
M331.cut2000-1.region002	#M331	RiPP	RRE-containing	no	20270	320
M353.cut2000-1.region002	#M353	RiPP	RRE-containing	no	20270	320
PE86.cut2000-1.region002	#PE86	RiPP	RRE-containing	no	20270	320
PE-5.cut2000-1.region003	#PE-5	Terpene	terpene	no	20837	321
PET-11.cut2000-1.region002	#PET-11	Terpene	terpene	no	20837	321
S105.cut2000-6.region002	#S105	Other	arylpolyene	no	41158	322
Z003.cut2000-10.region001	#Z003	Other	arylpolyene	no	41158	322
W058.cut2000-c00009_NODE_9_...region001	#W058	Other	hserlactone	no	20591	323
PPs4.cut2000-1.region001	#PPs4	Other	arylpolyene	no	38412	324
P8C12-1.cut2000-3.region004	#P8C12-1	RiPP	RiPP-like	no	10327	327
PMMA-55.cut2000-2.region001	#PMMA-55	RiPP	RiPP-like	no	10327	327
M713.cut2000-1.region003	#M713	RiPP	RRE-containing	no	20267	329
pet25.cut2000-1.region001	#pet25	RiPP	RRE-containing	no	20267	329
M619.complete-c00001_Phaeoba...region003	#M619	Other	hserlactone	no	19977	330
M623.complete-c00001_Phaeoba...region001	#M623	Other	hserlactone	no	19977	330
M624.complete-c00001_Phaeoba...region001	#M624	Other	hserlactone	no	19974	330
M625.complete-c00001_Phaeoba...region001	#M625	Other	hserlactone	no	19972	330
M626.complete-c00001_Phaeoba...region004	#M626	Other	hserlactone	no	20642	330
M627.complete-c00001_Phaeoba...region001	#M627	Other	hserlactone	no	19977	330
M628.complete-c00001_Phaeoba...region001	#M628	Other	hserlactone	no	19974	330
M631.complete-c00001_Phaeoba...region001	#M631	Other	hserlactone	no	19972	330
M632.complete-c00001_Phaeoba...region001	#M632	Other	hserlactone	no	19979	330
M633.complete-c00001_Phaeoba...region001	#M633	Other	hserlactone	no	19978	330
M634.complete-c00001_Phaeoba...region001	#M634	Other	hserlactone	no	19992	330
M635.complete-c00001_Phaeoba...region001	#M635	Other	hserlactone	no	19977	330
M636.complete-c00001_Phaeoba...region001	#M636	Other	hserlactone	no	19978	330
M643.complete-c00001_Phaeoba...region001	#M643	Other	hserlactone	no	19974	330
M644.complete-c00001_Phaeoba...region001	#M644	Other	hserlactone	no	19994	330
M646.complete-c00001_Phaeoba...region001	#M646	Other	hserlactone	no	19978	330
M647.complete-c00001_Phaeoba...region001	#M647	Other	hserlactone	no	19977	330
M650.complete-c00001_Phaeoba...region001	#M650	Other	hserlactone	no	19979	330
H50.cut2000-2.region002	#H50	Other	hserlactone	no	19974	330
PC23.cut2000-2.region002	#PC23	Other	hserlactone	no	20642	330
PP63.cut2000-2.region002	#PP63	Other	hserlactone	no	20642	330
PPs5.cut2000-2.region001	#PPs5	Other	hserlactone	no	19991	330
PMMA66.cut2000-11.region001	#PMMA66	RiPP	RiPP-like	no	10858	331
T150.cut2000-14.region001	#T150	RiPP	RiPP-like	no	10858	331
T022.cut2000-c00001_NODE_1_...region001	#T022	Terpene	terpene	no	21149	332
T033.cut2000-2.region001	#T033	Terpene	terpene	no	21149	332
PET-13.cut2000-2.region002	#PET-13	Other	arylpolyene	no	43554	333
W050.cut2000-13.region001	#W050	NRP	NRPS-like	yes	24321	337
BM11H2.cut2000-c00001_NODE_1_...region003	#BM11H2	Terpene	terpene	no	24318	340
M510.cut2000-c00001_NODE_1_...region003	#M510	Terpene	terpene	no	24318	340
M597.complete-c00001_Leising...region004	#M597	Other	betalactone	no	26174	342
M602.complete-c00001_Leising...region004	#M602	Other	betalactone	no	26174	342
S216.complete-c00001_Leising...region004	#S216	Other	betalactone	no	26670	342
S038.cut2000-1.region002	#S038	Terpene	terpene	no	21143	344
S241.cut2000-c00001_NODE_1_...region001	#S241	RiPP	RRE-containing	no	20270	345
PC15.cut2000-1.region003	#PC15	RiPP	RRE-containing	no	20291	345
PET141.cut2000-1.region001	#PET141	RiPP	RRE-containing	no	20291	345
PP126.cut2000-1.region003	#PP126	RiPP	RRE-containing	no	20291	345
T69.cut2000-1.region003	#T69	RiPP	RRE-containing	no	20291	345
M370.cut2000-c00004_NODE_4_...region001	#M370	Terpene	terpene	no	24434	346
H67.cut2000-1.region001	#H67	Terpene	terpene	no	24434	346
PC26.cut2000-5.region001	#PC26	Terpene	terpene	no	24434	346
PE23.cut2000-1.region001	#PE23	Terpene	terpene	no	20843	347
PET15.cut2000-1.region001	#PET15	Terpene	terpene	no	20843	347
W058.cut2000-c00005_NODE_5_...region001	#W058	Polyketide	T3PKS	no	41059	348
M024.cut2000-c00030_NODE_30...region001	#M024	RiPP	RiPP-like	no	10864	349
pe_1.cut2000-23.region001	#pe_1	RiPP	RiPP-like	no	10864	349
L035.cut2000-c00032_NODE_32...region001	#L035	RiPP	RiPP-like	no	10861	350
M020.cut2000-c00038_NODE_38...region001	#M020	RiPP	RiPP-like	no	10855	350
PMMA17.cut2000-1.region001	#PMMA17	RiPP	RiPP-like	no	10855	351
H038.cut2000-c00002_NODE_2_...region003	#H038	Polyketide	T3PKS	no	41080	353
PMMA12.cut2000-1.region005	#PMMA12	Polyketide	T3PKS	no	41080	353
b10.cut2000-1.region001	#b10	Terpene	terpene	no	21143	355
PE-67.cut2000-2.region001	#PE-67	Hybrid	Hybrid	no	23529	356
PET-10.cut2000-2.region001	#PET-10	Hybrid	Hybrid	no	23529	356
BM3D12.cut2000-c00009_NODE_9_...region001	#BM3D12	Other	arylpolyene	yes	26556	358
S414.cut2000-c00007_NODE_7_...region001	#S414	Other	arylpolyene	yes	26555	358
W056.cut2000-c00015_NODE_15...region001	#W056	Other	redox-cofactor	no	22140	359
W056.cut2000-c00002_NODE_2_...region001	#W056	RiPP	RiPP-like	no	10864	360
S418.cut2000-c00002_NODE_2_...region001	#S418	Other	redox-cofactor	no	22160	361
L048.cut2000-1.region001	#L048	Other	hserlactone	no	20582	362
L057.cut2000-1.region001	#L057	Other	hserlactone	no	20582	362
SBM2B8-3.cut2000-c00003_NODE_3_...region002	#SBM2B8-3	Polyketide	T3PKS	no	41053	363
S230.cut2000-9.region001	#S230	RiPP	LAP	no	23113	364
PE-39.cut2000-5.region001	#PE-39	Other	siderophore	no	14846	365
PS-2.cut2000-2.region001	#PS-2	Other	siderophore	no	14846	365
BM8H4.cut2000-c00003_NODE_3_...region001	#BM8H4	Other	arylpolyene	no	43191	368
P9A12-1.cut2000-1.region001	#P9A12-1	Other	arylpolyene	no	43194	368
BM10A8.cut2000-c00001_NODE_1_...region001	#BM10A8	Polyketide	T3PKS	no	41065	370
BM1D3.cut2000-c00001_NODE_1_...region001	#BM1D3	Polyketide	T3PKS	no	41065	370
PP-39.cut2000-3.region002	#PP-39	Hybrid	Hybrid	no	22438	371
P9A6.cut2000-1.region001	#P9A6	Other	hserlactone	no	20675	372
BK5D10.cut2000-c00001_NODE_1_...region002	#BK5D10	RiPP	RiPP-like	no	10837	373
BM5H3.cut2000-c00003_NODE_3_...region001	#BM5H3	RiPP	RiPP-like	no	10837	373
M331.cut2000-1.region003	#M331	RiPP	RiPP-like	no	10828	373
M353.cut2000-1.region001	#M353	RiPP	RiPP-like	no	10828	373
M607.cut2000-c00002_NODE_2_...region001	#M607	RiPP	RiPP-like	no	10849	373
M004.cut2000-21.region001	#M004	RiPP	RiPP-like	no	10855	374
PS10.cut2000-17.region001	#PS10	RiPP	RiPP-like	no	10861	374
PMMA4.cut2000-2.region001	#PMMA4	Polyketide	T3PKS	no	41083	375
PP22.cut2000-2.region001	#PP22	Polyketide	T3PKS	no	41083	375
PS44.cut2000-2.region001	#PS44	Polyketide	T3PKS	no	41083	375
H025.cut2000-2.region001	#H025	Terpene	terpene	no	20831	376
S062.cut2000-2.region001	#S062	Terpene	terpene	no	20831	376
S096.cut2000-1.region001	#S096	Terpene	terpene	no	20831	376
PMMA13.cut2000-1.region001	#PMMA13	Terpene	terpene	no	20831	376
a14.cut2000-7.region001	#a14	Other	arylpolyene	no	43702	377
b18.cut2000-2.region001	#b18	Other	arylpolyene	no	43686	377
L056.cut2000-14.region001	#L056	Terpene	terpene	no	20831	379
S065.cut2000-20.region001	#S065	Terpene	terpene	no	20831	379
S108.cut2000-6.region001	#S108	Terpene	terpene	no	20831	379
PC47.cut2000-3.region002	#PC47	RiPP	RiPP-like	no	10858	381
pe10.cut2000-2.region002	#pe10	RiPP	RiPP-like	no	10858	381
pe26.cut2000-1.region002	#pe26	RiPP	RiPP-like	no	10858	381
pe30.cut2000-1.region001	#pe30	RiPP	RiPP-like	no	10921	381
BM7B3.cut2000-c00004_NODE_4_...region001	#BM7B3	Other	NAGGN	no	14905	382
BM7D12.cut2000-c00003_NODE_3_...region001	#BM7D12	Other	NAGGN	no	14908	382
PC-14.cut2000-3.region001	#PC-14	Other	NAGGN	no	14904	382
M512.cut2000-5.region001	#M512	Hybrid	Hybrid	no	44324	385
M554.cut2000-7.region001	#M554	Hybrid	Hybrid	no	44324	385
PP38.cut2000-6.region001	#PP38	Hybrid	Hybrid	no	44324	385
PS-3.cut2000-6.region001	#PS-3	Hybrid	Hybrid	no	44324	385
PS50.cut2000-6.region001	#PS50	Hybrid	Hybrid	no	44324	385
S419.cut2000-c00002_NODE_2_...region001	#S419	RiPP	ranthipeptide	no	21437	387
W002.complete-c00001_Sulfito...region003	#W002	Hybrid	Hybrid	no	52040	388
W074.complete-c00001_Sulfito...region003	#W074	Hybrid	Hybrid	no	52043	388
S122.complete-c00001_Leising...region005	#S122	Hybrid	Hybrid	no	52028	391
S141.complete-c00001_Leising...region005	#S141	Hybrid	Hybrid	no	52028	391
PE-12.cut2000-3.region001	#PE-12	Other	phosphonate	no	41518	395
PE-22.cut2000-1.region005	#PE-22	Other	phosphonate	no	41518	395
PET57.cut2000-2.region002	#PET57	Other	phosphonate	no	41518	395
PS-16-1.cut2000-2.region003	#PS-16-1	Other	phosphonate	no	41518	395
M301.cut2000-3.region003	#M301	Other	siderophore	no	12388	396
M302.cut2000-3.region001	#M302	Other	siderophore	no	12400	396
M311.cut2000-11.region001	#M311	Other	siderophore	no	12400	396
PC45.cut2000-13.region001	#PC45	Other	siderophore	no	12400	396
BK3G6.cut2000-c00002_NODE_2_...region001	#BK3G6	Polyketide	T3PKS	no	41053	397
BK6A11.cut2000-c00004_NODE_4_...region002	#BK6A11	Polyketide	T3PKS	no	41053	397
PMMA66.cut2000-7.region001	#PMMA66	Hybrid	Hybrid	no	52073	398
T150.cut2000-16.region001	#T150	Hybrid	Hybrid	no	52073	398
M373.cut2000-1.region002	#M373	RiPP	RiPP-like	no	10870	399
PE28.cut2000-3.region001	#PE28	RiPP	RiPP-like	no	10867	399
M338.cut2000-1.region003	#M338	Terpene	terpene	no	20843	400
PMMA44.cut2000-3.region003	#PMMA44	Terpene	terpene	no	20843	400
M380.cut2000-1.region003	#M380	Other	hserlactone	no	20678	402
H3.cut2000-1.region001	#H3	Other	hserlactone	no	20678	402
PS93.cut2000-1.region001	#PS93	Other	hserlactone	no	20678	402
PS-2.cut2000-16.region001	#PS-2	RiPP	RiPP-like	no	10867	403
T105.cut2000-c00015_NODE_15...region001	#T105	RiPP	RiPP-like	no	10867	404
T107.cut2000-17.region001	#T107	RiPP	RiPP-like	no	10867	404
PET32.cut2000-57.region001	#PET32	RiPP	RiPP-like	no	10873	404
PMMA29.cut2000-24.region001	#PMMA29	RiPP	RiPP-like	no	10873	404
PP14.cut2000-17.region001	#PP14	RiPP	RiPP-like	no	10867	404
PP37.cut2000-24.region001	#PP37	RiPP	RiPP-like	no	10873	404
PS-1.cut2000-61.region001	#PS-1	RiPP	RiPP-like	no	10873	404
PS27.cut2000-25.region001	#PS27	RiPP	RiPP-like	no	10873	404
PET53.cut2000-5.region001	#PET53	Other	arylpolyene	no	41155	407
PMMA16.cut2000-4.region001	#PMMA16	Other	arylpolyene	no	41155	407
T018.cut2000-c00004_NODE_4_...region001	#T018	Terpene	terpene	no	20840	411
T022.cut2000-c00003_NODE_3_...region001	#T022	Terpene	terpene	no	20840	411
T033.cut2000-3.region001	#T033	Terpene	terpene	no	20840	411
T036.cut2000-5.region001	#T036	Terpene	terpene	no	20840	411
S222.cut2000-3.region002	#S222	Other	betalactone	no	27471	414
S223.complete-c00001_Sulfito...region002	#S223	Other	betalactone	no	27471	414
a2.cut2000-3.region002	#a2	Other	betalactone	no	27471	414
b4.cut2000-3.region002	#b4	Other	betalactone	no	27471	414
M527.complete-c00001_Leising...region002	#M527	NRP	NRPS-like	no	41556	415
M658.complete-c00001_Leising...region002	#M658	NRP	NRPS-like	no	41590	415
T003.cut2000-2.region001	#T003	Other	arylpolyene	no	41131	416
M590.cut2000-8.region001	#M590	Terpene	terpene	no	20840	417
PE45.cut2000-6.region001	#PE45	Terpene	terpene	no	20840	417
S106.cut2000-6.region001	#S106	RiPP	RiPP-like	no	12184	418
PMMA63.cut2000-4.region001	#PMMA63	RiPP	RiPP-like	no	12157	418
PE-67.cut2000-3.region001	#PE-67	Terpene	terpene	no	20837	419
PET-10.cut2000-3.region002	#PET-10	Terpene	terpene	no	20837	419
W007.cut2000-1.region001	#W007	RiPP	RiPP-like	no	10846	420
W074.complete-c00001_Sulfito...region004	#W074	RiPP	RiPP-like	no	10846	420
S031.cut2000-2.region001	#S031	Terpene	terpene	no	20843	422
S034.cut5000-1.region001	#S034	Terpene	terpene	no	20843	422
S085.cut2000-5.region001	#S085	Terpene	terpene	no	20843	422
S242.cut2000-3.region001	#S242	Terpene	terpene	no	20843	422
PS-1.cut2000-43.region001	#PS-1	Other	furan	no	20990	425
PS27.cut2000-5.region001	#PS27	Other	furan	no	20990	425
W013.cut2000-5.region001	#W013	Other	hserlactone	no	20591	427
M563.cut2000-5.region001	#M563	RiPP	lanthipeptide-class-i	no	24407	431
M565.cut2000-c00006_NODE_6_...region001	#M565	RiPP	lanthipeptide-class-i	no	24407	431
M701.cut2000-c00008_NODE_8_...region001	#M701	Other	arylpolyene	no	43473	434
Z001.cut2000-c00004_NODE_4_...region001	#Z001	Other	arylpolyene	no	43587	434
Z004.cut2000-8.region001	#Z004	Other	arylpolyene	no	43587	434
PP56.cut2000-9.region001	#PP56	Other	arylpolyene	no	43587	434
M327.cut2000-1.region001	#M327	RiPP	thioamitides	no	22024	436
T020.cut2000-1.region001	#T020	RiPP	thioamitides	no	22024	436
M561.complete-c00001_Leising...region005	#M561	Other	betalactone	no	26670	437
M583.complete-c00001_Leising...region004	#M583	Other	betalactone	no	26174	437
S122.complete-c00001_Leising...region004	#S122	Other	betalactone	no	26670	437
S141.complete-c00001_Leising...region004	#S141	Other	betalactone	no	27004	437
S166.complete-c00001_Leising...region004	#S166	Other	betalactone	no	26174	437
S185.complete-c00001_Leising...region004	#S185	Other	betalactone	no	26671	437
S418.cut2000-c00001_NODE_1_...region001	#S418	Other	betalactone	no	22499	440
SBM1H9-1.cut2000-c00001_NODE_1_...region001	#SBM1H9-1	RiPP	RiPP-like	no	10915	442
BM1H6.cut2000-c00001_NODE_1_...region002	#BM1H6	RiPP	RiPP-like	no	10834	444
BM3E8.cut2000-c00001_NODE_1_...region002	#BM3E8	RiPP	RiPP-like	no	10834	444
BM3F11.cut2000-c00001_NODE_1_...region002	#BM3F11	RiPP	RiPP-like	no	10834	444
BM5A4.cut2000-c00002_NODE_2_...region002	#BM5A4	RiPP	RiPP-like	no	10834	444
BM6B11.cut5000-c00009_NODE_9_...region001	#BM6B11	RiPP	RiPP-like	no	10834	444
M703.cut2000-1.region002	#M703	RiPP	RiPP-like	no	10819	444
H10.cut2000-3.region001	#H10	RiPP	RiPP-like	no	10834	444
T66.cut2000-1.region002	#T66	RiPP	RiPP-like	no	10849	444
S421.cut2000-c00001_NODE_1_...region001	#S421	Other	betalactone	no	26915	445
H61.cut2000-1.region001	#H61	Other	betalactone	no	26927	445
S066.cut2000-4.region001	#S066	Terpene	terpene	no	20831	446
S197.cut2000-3.region001	#S197	Terpene	terpene	no	20831	446
pe2.cut2000-3.region001	#pe2	Terpene	terpene	no	20831	446
PS-70.cut2000-4.region001	#PS-70	Terpene	terpene	no	20831	446
PP16.cut2000-16.region001	#PP16	RiPP	RiPP-like	no	10861	447
M504.cut2000-c00001_NODE_1_...region001	#M504	Other	arylpolyene	no	43727	448
M554.cut2000-12.region001	#M554	Other	arylpolyene	no	43727	448
H100.cut2000-5.region003	#H100	Other	siderophore	no	22307	449
pe_14-1.cut2000-2.region001	#pe_14-1	Other	siderophore	no	22307	449
T034.cut2000-3.region001	#T034	Polyketide	T3PKS	yes	35803	452
PP142.cut2000-3.region001	#PP142	Polyketide	T3PKS	yes	35816	452
BM10E1.cut2000-c00001_NODE_1_...region001	#BM10E1	RiPP	RiPP-like	no	10849	455
BM3C3.cut2000-c00001_NODE_1_...region001	#BM3C3	RiPP	RiPP-like	no	10849	455
pet25.cut2000-1.region002	#pet25	RiPP	RiPP-like	no	10837	455
PS24.cut2000-1.region002	#PS24	RiPP	RiPP-like	no	10837	455
BK6C5.cut2000-c00001_NODE_1_...region001	#BK6C5	Terpene	terpene	no	22457	456
P6A1.cut2000-2.region001	#P6A1	Terpene	terpene	no	22457	456
M325-1.cut2000-4.region001	#M325-1	Polyketide	T3PKS	no	41092	458
PC-46.cut2000-1.region003	#PC-46	Polyketide	T3PKS	no	41092	458
PE-67.cut2000-1.region002	#PE-67	Polyketide	T3PKS	no	41092	458
PET-10.cut2000-1.region002	#PET-10	Polyketide	T3PKS	no	41092	458
PS15.cut2000-3.region001	#PS15	Polyketide	T3PKS	no	41092	458
M346.cut2000-1.region004	#M346	Hybrid	Hybrid	no	52097	459
pe13.cut2000-1.region004	#pe13	Hybrid	Hybrid	no	52097	459
L036.cut2000-2.region002	#L036	RiPP	RiPP-like	no	10924	460
M333.cut2000-1.region006	#M333	RiPP	RiPP-like	no	10858	460
M384.cut2000-c00001_NODE_1_...region001	#M384	Other	siderophore	no	14845	462
M701.cut2000-c00005_NODE_5_...region001	#M701	Other	siderophore	no	14846	462
T105.cut2000-c00001_NODE_1_...region001	#T105	Other	siderophore	no	14846	462
T107.cut2000-3.region001	#T107	Other	siderophore	no	14846	462
T110.cut2000-c00001_NODE_1_...region001	#T110	Other	siderophore	no	14846	462
Z004.cut2000-4.region001	#Z004	Other	siderophore	no	14846	462
H79.cut2000-1.region001	#H79	Other	siderophore	no	14846	462
L12-2.cut2000-1.region001	#L12-2	Other	siderophore	no	14846	462
PP14.cut2000-2.region001	#PP14	Other	siderophore	no	14846	462
PP41.cut2000-1.region001	#PP41	Other	siderophore	no	14846	462
PP54.cut2000-6.region001	#PP54	Other	siderophore	no	14846	462
M533.cut2000-15.region001	#M533	Other	betalactone	no	29415	464
M537.cut2000-1.region001	#M537	Other	betalactone	no	29416	464
M550.cut2000-13.region001	#M550	Other	betalactone	no	29416	464
PC-60.cut2000-5.region001	#PC-60	Other	betalactone	no	29418	464
BM3E3.cut2000-c00001_NODE_1_...region001	#BM3E3	Terpene	terpene	no	24318	466
PP123.cut2000-1.region003	#PP123	Terpene	terpene	no	24318	466
L053.cut2000-5.region001	#L053	Terpene	terpene	no	20837	467
M312.cut2000-c00001_NODE_1_...region002	#M312	Terpene	terpene	no	20837	467
PS27.cut2000-4.region001	#PS27	RiPP	RiPP-like	no	10867	468
M623.complete-c00003_Phaeoba...region001	#M623	Other	tropodithietic-acid	no	38607	469
M626.complete-c00002_Phaeoba...region001	#M626	Other	tropodithietic-acid	no	38608	469
M631.complete-c00003_Phaeoba...region001	#M631	Other	tropodithietic-acid	no	38512	469
M632.complete-c00002_Phaeoba...region001	#M632	Other	tropodithietic-acid	no	38498	469
M635.complete-c00003_Phaeoba...region001	#M635	Other	tropodithietic-acid	no	38511	469
M644.complete-c00003_Phaeoba...region001	#M644	Other	tropodithietic-acid	no	38594	469
M650.complete-c00004_Phaeoba...region001	#M650	Other	tropodithietic-acid	no	38498	469
H50.cut2000-7.region001	#H50	Other	tropodithietic-acid	no	38498	469
PP63.cut2000-10.region001	#PP63	Other	tropodithietic-acid	no	38498	469
PPs5.cut2000-7.region001	#PPs5	Other	tropodithietic-acid	no	38512	469
PC35.cut2000-3.region002	#PC35	Other	hserlactone	no	20636	470
PC41.cut2000-6.region001	#PC41	Other	hserlactone	no	20651	470
PP35.cut2000-2.region001	#PP35	Other	hserlactone	no	20636	470
S419.cut2000-c00001_NODE_1_...region003	#S419	Polyketide	T1PKS	no	47608	473
M635.complete-c00001_Phaeoba...region002	#M635	Hybrid	Hybrid	no	52187	475
M636.complete-c00001_Phaeoba...region002	#M636	Hybrid	Hybrid	no	52183	475
M623.complete-c00004_Phaeoba...region001	#M623	NRP	NRPS	yes	41499	477
M634.complete-c00003_Phaeoba...region001	#M634	NRP	NRPS	no	44233	477
M583.complete-c00001_Leising...region005	#M583	Hybrid	Hybrid	no	50938	478
M597.complete-c00001_Leising...region005	#M597	Hybrid	Hybrid	no	50976	478
M602.complete-c00001_Leising...region005	#M602	Hybrid	Hybrid	no	50917	478
S166.complete-c00001_Leising...region005	#S166	Hybrid	Hybrid	no	50961	478
H022.cut2000-c00003_NODE_3_...region004	#H022	RiPP	RiPP-like	no	10249	479
S044.complete-c00002_Aliiros...region001	#S044	Other	ectoine	no	10381	482
S051.complete-c00002_Aliiros...region001	#S051	Other	ectoine	no	10381	482
S056.complete-c00002_Aliiros...region001	#S056	Other	ectoine	no	10381	482
S128.complete-c00002_Aliiros...region001	#S128	Other	ectoine	no	10381	482
PP64.cut2000-5.region002	#PP64	Other	ectoine	no	10381	482
S235.complete-000000F.region004	#S235	RiPP	RiPP-like	no	10624	483
T019.cut2000-4.region001	#T019	Terpene	terpene	no	20837	484
PP27.cut2000-1.region002	#PP27	Terpene	terpene	no	20837	484
PMMA79.cut2000-1.region001	#PMMA79	Terpene	terpene	no	24452	487
PMMA96.cut2000-1.region001	#PMMA96	Terpene	terpene	no	24452	487
PMMA36.cut2000-1.region002	#PMMA36	Other	siderophore	no	14896	488
PP90.cut2000-3.region004	#PP90	NRP	NRPS	no	65909	489
PE28.cut2000-8.region001	#PE28	NRP	NRPS	yes	38638	490
M312.cut2000-c00001_NODE_1_...region001	#M312	Other	betalactone	no	29733	491
M319.cut2000-2.region001	#M319	Other	redox-cofactor	no	22160	492
S425.cut2000-c00001_NODE_1_...region004	#S425	RiPP	RRE-containing	no	20324	493
PET111.cut2000-1.region001	#PET111	RiPP	RRE-containing	no	18858	493
W056.cut2000-c00002_NODE_2_...region003	#W056	RiPP	LAP	no	22621	494
S137.complete-c00002_Aliiros...region002	#S137	Hybrid	Hybrid	no	46648	496
PC47.cut2000-1.region001	#PC47	Other	hserlactone	no	20726	498
pe10.cut2000-1.region001	#pe10	Other	hserlactone	no	20726	498
pe26.cut2000-3.region001	#pe26	Other	hserlactone	no	20726	498
W030.complete-Chr1.region006	#W030	RiPP	lanthipeptide-class-iv	no	22736	499
PMMA33.cut2000-6.region001	#PMMA33	NRP	NRPS	yes	19483	500
M588.cut2000-c00097_NODE_97...region001	#M588	NRP	NRPS	yes	2351	502
W058.cut2000-c00013_NODE_13...region001	#W058	Terpene	terpene	no	21044	503
P5F4-3.cut5000-10.region001	#P5F4-3	Hybrid	Hybrid	no	51889	504
S421.cut2000-c00002_NODE_2_...region001	#S421	Other	hserlactone	no	20639	505
PMMA75.cut2000-3.region002	#PMMA75	Hybrid	Hybrid	no	52127	507
PE43.cut2000-2.region001	#PE43	Other	siderophore	no	10801	509
PMMA66.cut2000-2.region001	#PMMA66	Other	hserlactone	no	20945	510
T150.cut2000-1.region001	#T150	Other	hserlactone	no	20945	510
S224.cut2000-4.region001	#S224	RiPP	RRE-containing	yes	18347	511
PMMA75.cut2000-1.region001	#PMMA75	Other	hserlactone	no	20045	512
P9B1-2.cut2000-1.region001	#P9B1-2	NRP	NRPS-like	no	42481	513
Z003.cut2000-5.region001	#Z003	Hybrid	Hybrid	yes	88568	514
Z008.Chr1.region009	#Z008	Hybrid	Hybrid	no	106153	515
PMMA7.cut2000-1.region003	#PMMA7	Other	hserlactone	no	20855	517
PS93.cut2000-2.region003	#PS93	RiPP	lanthipeptide-class-v	no	42048	518
PE21.cut2000-1.region004	#PE21	RiPP	RRE-containing	no	20417	519
L022.cut2000-10.region001	#L022	Other	redox-cofactor	no	22215	520
PC41.cut2000-2.region003	#PC41	Other	nucleoside	no	20354	521
PET96.cut2000-1.region002	#PET96	Other	nucleoside	no	20354	521
T150.cut2000-31.region001	#T150	RiPP	LAP	yes	18100	522
S248.cut2000-2.region002	#S248	Terpene	terpene	no	20882	523
PET61.cut2000-2.region001	#PET61	RiPP	lassopeptide	no	28851	524
Z008.Chr1.region010	#Z008	Hybrid	Hybrid	no	46618	525
PPs15.cut2000-1.region003	#PPs15	Other	redox-cofactor	no	22167	526
M301.cut2000-1.region001	#M301	Other	NAPAA	no	34068	530
M302.cut2000-2.region001	#M302	Other	NAPAA	no	34068	530
M311.cut2000-3.region001	#M311	Other	NAPAA	no	34068	530
PC45.cut2000-1.region001	#PC45	Other	NAPAA	no	34068	530
PE-104.cut2000-7.region001	#PE-104	Other	NAPAA	no	34068	530
W003.complete-c00001_Jannasc...region004	#W003	NRP	NRPS-like	no	42697	531
S058.cut2000-6.region001	#S058	Terpene	terpene	no	20840	532
S405.cut2000-c00001_NODE_1_...region002	#S405	Other	arylpolyene	no	52547	533
PS85.cut2000-7.region001	#PS85	Other	ectoine	no	10405	534
b17-6.cut5000-1.region002	#b17-6	Polyketide	T1PKS	no	45517	535
H27.cut2000-5.region001	#H27	Polyketide	T1PKS	no	45517	535
H34.cut2000-1.region002	#H34	Terpene	terpene	no	24483	536
PET97.cut2000-1.region002	#PET97	Terpene	terpene	no	24483	536
S248.cut2000-2.region004	#S248	RiPP	RiPP-like	no	10255	538
W030.complete-Chr1.region004	#W030	RiPP	RiPP-like	no	11917	539
BM7B3.cut2000-c00002_NODE_2_...region001	#BM7B3	RiPP	RiPP-like	no	10843	540
BM9D10.cut2000-c00004_NODE_4_...region001	#BM9D10	RiPP	RiPP-like	yes	7471	540
S055.cut2000-13.region001	#S055	RiPP	lanthipeptide-class-v	yes	30235	541
M301.cut2000-2.region001	#M301	Terpene	terpene	yes	11274	542
PET57.cut2000-6.region001	#PET57	RiPP	RiPP-like	no	10813	543
Z008.Chr1.region011	#Z008	Other	phosphonate	no	41662	545
M327.cut2000-1.region004	#M327	RiPP	RiPP-like	no	10846	546
W027.complete-c00001_Sulfito...region001	#W027	RiPP	RiPP-like	no	10846	546
PMMA3-1.cut2000-3.region001	#PMMA3-1	Terpene	terpene	no	20741	549
PC42.cut2000-9.region001	#PC42	Hybrid	Hybrid	no	87162	550
PMMA58.cut2000-1.region001	#PMMA58	Other	arylpolyene	no	41158	551
BK3G6.cut2000-c00001_NODE_1_...region001	#BK3G6	Terpene	terpene	no	22449	552
BK6A11.cut2000-c00001_NODE_1_...region001	#BK6A11	Terpene	terpene	no	22449	552
SBM2B8-3.cut2000-c00002_NODE_2_...region001	#SBM2B8-3	Terpene	terpene	no	22449	552
P9G8.cut5000-4.region001	#P9G8	Terpene	terpene	no	22449	552
PMMA3-1.cut2000-4.region002	#PMMA3-1	Other	hserlactone	no	20768	553
M589-1.cut2000-c00005_NODE_5_...region001	#M589-1	RiPP	lanthipeptide-class-i	no	24038	555
M339.cut2000-c00003_NODE_3_...region001	#M339	Hybrid	Hybrid	no	55820	556
W029.cut2000-6.region001	#W029	RiPP	lanthipeptide-class-ii	no	23153	557
W056.cut2000-c00001_NODE_1_...region001	#W056	NRP	NRPS	no	43912	558
S132.complete-c00005_Leising...region001	#S132	Hybrid	Hybrid	no	48665	559
H77.cut2000-17.region001	#H77	RiPP	RiPP-like	no	10882	561
PMMA7.cut2000-2.region001	#PMMA7	RiPP	RiPP-like	no	10882	561
W035.cut2000-1.region001	#W035	NRP	NRPS-like	no	42697	564
S409.cut2000-c00001_NODE_1_...region004	#S409	RiPP	thiopeptide	no	26446	565
PP90.cut2000-3.region001	#PP90	Hybrid	Hybrid	yes	61287	566
S433.cut2000-c00009_NODE_9_...region001	#S433	Hybrid	Hybrid	no	51097	568
M018.cut2000-c00006_NODE_6_...region002	#M018	Polyketide	T3PKS	no	41044	569
M556.cut2000-2.region001	#M556	Other	arylpolyene	no	43683	571
PMMA7.cut2000-9.region001	#PMMA7	Other	hserlactone	no	20639	572
PP98.cut2000-2.region001	#PP98	Other	hserlactone	no	20639	572
S232.cut2000-4.region001	#S232	Terpene	terpene	no	20888	573
P5F4-3.cut5000-4.region001	#P5F4-3	Other	siderophore	no	11809	574
M707.cut2000-c00002_NODE_2_...region001	#M707	Polyketide	T3PKS	no	41062	575
T037.cut2000-c00001_NODE_1_...region001	#T037	Polyketide	T3PKS	no	41062	575
S128.complete-c00002_Aliiros...region002	#S128	Hybrid	Hybrid	no	46648	576
S347.cut2000-7.region001	#S347	Polyketide	T3PKS	yes	21305	577
S419.cut2000-c00001_NODE_1_...region002	#S419	Terpene	terpene	no	20852	578
S224.cut2000-1.region002	#S224	NRP	NRPS	yes	37491	582
PMMA37.cut2000-12.region002	#PMMA37	NRP	NRPS-like	yes	22841	583
SBM2B8-3.cut2000-c00003_NODE_3_...region001	#SBM2B8-3	Other	arylpolyene	no	43176	584
pe_17.cut2000-4.region001	#pe_17	Polyketide	T3PKS	no	41083	585
S190.complete-c00001_Sulfito...region002	#S190	Other	betalactone	no	26744	586
S018.cut2000-9.region001	#S018	RiPP	RiPP-like	no	10822	587
PS27.cut2000-9.region001	#PS27	NRP	NRPS	no	43948	588
W030.complete-Chr1.region002	#W030	RiPP	RiPP-like	no	8313	589
PS34.cut2000-6.region001	#PS34	Terpene	terpene	no	37282	590
T019.cut2000-3.region001	#T019	Hybrid	Hybrid	no	23545	592
S082.cut2000-1.region001	#S082	Terpene	terpene	no	20843	594
W023.cut2000-c00002_NODE_2_...region001	#W023	Hybrid	Hybrid	no	48289	597
S251.cut2000-c00001_NODE_1_...region001	#S251	Polyketide	T3PKS	no	41098	601
P9F2.cut2000-1.region002	#P9F2	Terpene	terpene	no	24779	602
BK1F3.cut2000-c00001_NODE_1_...region001	#BK1F3	RiPP	RRE-containing	no	20276	605
BM10C6.cut2000-c00001_NODE_1_...region003	#BM10C6	RiPP	RRE-containing	no	20276	605
S122.complete-c00004_Leising...region001	#S122	RiPP	RRE-containing	yes	11421	607
T031.cut2000-c00011_NODE_11...region001	#T031	Hybrid	Hybrid	no	44131	608
H007.cut2000-7.region001	#H007	Terpene	terpene	no	20837	609
PET60.cut2000-4.region001	#PET60	Terpene	terpene	no	20837	609
W030.complete-Chr1.region001	#W030	Terpene	terpene	no	21881	610
S235.complete-000000F.region003	#S235	NRP	NRPS	no	43882	611
S409.cut2000-c00001_NODE_1_...region002	#S409	Other	redox-cofactor	no	22163	612
W058.cut2000-c00027_NODE_27...region001	#W058	Other	redox-cofactor	yes	11394	614
BM10A8.cut2000-c00002_NODE_2_...region001	#BM10A8	Terpene	terpene	no	24419	617
BM1D3.cut2000-c00002_NODE_2_...region001	#BM1D3	Terpene	terpene	no	24419	617
P9H4.cut2000-1.region001	#P9H4	Polyketide	T3PKS	no	41095	618
S222.cut2000-2.region004	#S222	Other	hserlactone	no	20834	619
S223.complete-c00001_Sulfito...region006	#S223	Other	hserlactone	no	20834	619
a2.cut2000-2.region004	#a2	Other	hserlactone	no	20834	619
b4.cut2000-1.region004	#b4	Other	hserlactone	no	20834	619
PP-148.cut2000-2.region001	#PP-148	Polyketide	T3PKS	no	41089	621
M565.cut2000-c00004_NODE_4_...region001	#M565	NRP	NRPS	no	87677	622
H007.cut2000-8.region001	#H007	RiPP	RiPP-like	no	12253	623
PP27.cut2000-4.region001	#PP27	RiPP	RiPP-like	no	12250	623
S419.cut2000-c00005_NODE_5_...region001	#S419	RiPP	RiPP-like	no	10897	624
T036.cut2000-8.region001	#T036	Hybrid	Hybrid	yes	36053	625
H035.cut2000-8.region001	#H035	RiPP	RRE-containing	no	20906	626
L034.cut2000-2.region003	#L034	RiPP	RRE-containing	no	20906	626
P8C12-1.cut2000-1.region001	#P8C12-1	RiPP	RRE-containing	no	20906	626
PMMA-55.cut2000-3.region002	#PMMA-55	RiPP	RRE-containing	no	20906	626
PMMA3-1.cut2000-4.region001	#PMMA3-1	Other	hserlactone	no	20040	627
PP64.cut2000-9.region001	#PP64	Other	hserlactone	no	19946	628
PP98.cut2000-1.region003	#PP98	Terpene	terpene	no	20783	629
S095.cut2000-2.region001	#S095	Terpene	terpene	no	20843	630
S105.cut2000-6.region001	#S105	Terpene	terpene	no	20843	630
Z003.cut2000-2.region001	#Z003	Terpene	terpene	no	20843	630
S132.complete-c00001_Leising...region004	#S132	RiPP	RiPP-like	no	10855	631
PC35.cut2000-3.region001	#PC35	Other	redox-cofactor	no	22143	633
PC41.cut2000-2.region001	#PC41	Other	redox-cofactor	no	22143	633
PC55.cut2000-1.region001	#PC55	Other	redox-cofactor	no	22143	633
PE90.cut2000-8.region001	#PE90	Other	redox-cofactor	no	22143	633
PP35.cut2000-2.region002	#PP35	Other	redox-cofactor	no	22143	633
PP67.cut2000-2.region002	#PP67	RiPP	RiPP-like	no	11896	635
S095.cut2000-1.region002	#S095	Other	siderophore	no	14824	636
S057.cut2000-4.region001	#S057	Terpene	terpene	no	24488	638
a9.cut2000-2.region001	#a9	Terpene	terpene	no	24488	638
H6.cut2000-3.region001	#H6	Terpene	terpene	no	24486	639
pe_14-1.cut2000-1.region002	#pe_14-1	Other	hserlactone	no	20957	641
PMMA29.cut2000-13.region001	#PMMA29	Hybrid	Hybrid	no	70940	642
S420.cut2000-c00001_NODE_1_...region002	#S420	RiPP	RiPP-like	no	10831	643
H5.cut2000-1.region001	#H5	RiPP	RiPP-like	no	10831	643
S343.cut2000-2.region001	#S343	RiPP	RiPP-like	no	10852	644
M346.cut2000-1.region002	#M346	Other	hserlactone	no	19673	645
PC57.cut2000-8.region002	#PC57	Other	hserlactone	no	20588	645
pe13.cut2000-1.region002	#pe13	Other	hserlactone	no	19673	645
PC41.cut2000-1.region002	#PC41	Other	ectoine	no	10402	646
PS43.cut2000-1.region001	#PS43	Other	arylpolyene	no	41173	647
S405.cut2000-c00001_NODE_1_...region001	#S405	Terpene	terpene	no	23087	648
PP26.cut2000-2.region001	#PP26	Other	hserlactone	no	20642	649
S248.cut2000-2.region005	#S248	Polyketide	T3PKS	no	41170	651
PMMA93.complete-PMMA93.region001	#PMMA93	RiPP	RiPP-like	no	8369	652
S354.cut2000-18.region001	#S354	Other	betalactone	yes	25391	653
H038.cut2000-c00002_NODE_2_...region001	#H038	Terpene	terpene	no	19390	654
PMMA12.cut2000-1.region003	#PMMA12	Terpene	terpene	no	20837	654
S088.cut2000-3.region002	#S088	Other	arylpolyene	no	41143	655
S044.complete-c00001_Aliiros...region004	#S044	Other	ectoine	no	10405	656
S051.complete-c00001_Aliiros...region004	#S051	Other	ectoine	no	10405	656
S056.complete-c00001_Aliiros...region004	#S056	Other	ectoine	no	10405	656
S128.complete-c00001_Aliiros...region004	#S128	Other	ectoine	no	10405	656
S137.complete-c00001_Aliiros...region004	#S137	Other	ectoine	no	10405	656
PC10.cut2000-3.region001	#PC10	Other	ectoine	no	10405	656
PP64.cut2000-1.region001	#PP64	Other	ectoine	no	10405	656
W022.cut2000-13.region001	#W022	Other	arylpolyene	yes	26602	657
PPs15.cut2000-8.region001	#PPs15	Other	betalactone	no	30397	658
W055.cut2000-c00001_NODE_1_...region004	#W055	Other	redox-cofactor	no	22110	661
PP16.cut2000-8.region001	#PP16	RiPP	thiopeptide	yes	25273	662
P9A6.cut2000-8.region001	#P9A6	RiPP	thioamitides	no	21869	663
M038.cut2000-c00001_NODE_1_...region006	#M038	RiPP	RiPP-like	no	10849	664
M087.cut2000-c00001_NODE_1_...region003	#M087	RiPP	RiPP-like	no	10837	664
M711.cut2000-1.region003	#M711	Terpene	terpene	no	24334	665
PE138.cut2000-1.region003	#PE138	Terpene	terpene	no	24334	665
P9A12-1.cut2000-1.region002	#P9A12-1	Polyketide	T3PKS	no	41053	666
S342.cut2000-2.region001	#S342	Other	siderophore	no	11893	669
S354.cut2000-8.region001	#S354	Other	siderophore	no	11893	669
PE96.cut2000-19.region001	#PE96	Other	siderophore	no	11893	669
W029.cut2000-1.region001	#W029	Terpene	terpene	no	15388	671
BM6B9.cut2000-c00001_NODE_1_...region001	#BM6B9	RiPP	RiPP-like	no	10858	672
SBM1F11.cut2000-c00004_NODE_4_...region001	#SBM1F11	RiPP	RiPP-like	no	10858	672
M564.cut2000-c00008_NODE_8_...region001	#M564	Other	ectoine	no	10387	673
PE28.cut2000-1.region001	#PE28	NRP	NRPS-like	no	42607	675
PET-11.cut2000-3.region001	#PET-11	RiPP	RRE-containing	no	20261	676
H3.cut2000-2.region001	#H3	Hybrid	Hybrid	no	51995	678
PE45.cut2000-1.region001	#PE45	Terpene	terpene	no	21152	680
S409.cut2000-c00002_NODE_2_...region002	#S409	Hybrid	Hybrid	no	51856	681
P9A12-2.cut2000-3.region001	#P9A12-2	Polyketide	T3PKS	no	41056	682
M310.cut2000-14.region001	#M310	Terpene	terpene	no	20831	684
M329.cut2000-7.region001	#M329	Terpene	terpene	no	20831	684
T023.cut2000-3.region001	#T023	Other	hserlactone	no	20729	685
W008.cut2000-5.region001	#W008	Other	hserlactone	no	20729	685
W028.complete-c00003_Sulfito...region001	#W028	Other	hserlactone	no	20729	685
pe18.cut2000-5.region001	#pe18	Other	hserlactone	no	20729	685
pe7.cut2000-7.region001	#pe7	Other	hserlactone	no	20729	685
M589-1.cut2000-c00033_NODE_33...region001	#M589-1	NRP	NRPS	yes	2120	686
S095.cut2000-15.region001	#S095	NRP	NRPS	yes	2250	686
H009.cut2000-14.region001	#H009	Terpene	terpene	no	20840	687
H029.cut2000-3.region001	#H029	Terpene	terpene	no	20840	687
PMMA66.cut2000-8.region001	#PMMA66	Other	betalactone	no	26821	688
T150.cut2000-6.region001	#T150	Other	betalactone	no	26820	688
M523.complete-c00001_Leising...region002	#M523	RiPP	RiPP-like	no	10855	690
M527.complete-c00001_Leising...region003	#M527	RiPP	RiPP-like	no	10855	690
M658.complete-c00001_Leising...region003	#M658	RiPP	RiPP-like	no	10855	690
S414.cut2000-c00001_NODE_1_...region001	#S414	Other	betalactone	no	29080	692
W013.cut2000-15.region001	#W013	Hybrid	Hybrid	yes	44129	693
PP71.cut2000-1.region001	#PP71	Other	resorcinol	no	41149	694
T015.cut2000-c00006_NODE_6_...region001	#T015	Other	siderophore	no	15429	695
PET-11.cut2000-1.region003	#PET-11	Hybrid	Hybrid	no	23499	698
M713.cut2000-1.region002	#M713	Terpene	terpene	no	24347	701
PC28.cut2000-1.region003	#PC28	Terpene	terpene	no	24344	701
pet25.cut2000-1.region003	#pet25	Terpene	terpene	no	24344	701
M711.cut2000-1.region002	#M711	RiPP	RiPP-like	no	10849	702
PC39.cut2000-1.region002	#PC39	RiPP	RiPP-like	no	10849	702
PET108.cut2000-1.region002	#PET108	RiPP	RiPP-like	no	10849	702
PP53.cut2000-1.region003	#PP53	RiPP	RRE-containing	no	20270	704
M368.complete-c00001_Sulfito...region004	#M368	Other	hserlactone	no	19024	706
pe34.cut2000-3.region002	#pe34	Other	hserlactone	no	20726	706
PPs15.cut2000-1.region001	#PPs15	Other	nucleoside	no	20369	707
M385.complete-c00001_Rhodoba...region001	#M385	Other	hserlactone	no	19428	708
BM5C11.cut2000-c00001_NODE_1_...region002	#BM5C11	Other	hserlactone	no	20588	709
BM5F5.cut2000-c00001_NODE_1_...region001	#BM5F5	Other	hserlactone	no	20251	709
BM7B8.cut2000-c00001_NODE_1_...region002	#BM7B8	Other	hserlactone	no	20588	709
BK1H1.cut2000-c00002_NODE_2_...region002	#BK1H1	Terpene	terpene	no	24484	710
SBM1H9-1.cut2000-c00001_NODE_1_...region002	#SBM1H9-1	Terpene	terpene	no	24484	710
PC55.cut2000-2.region001	#PC55	Other	hserlactone	no	20732	712
PE76.cut2000-1.region001	#PE76	Other	hserlactone	no	20732	712
PE90.cut2000-1.region002	#PE90	Other	hserlactone	no	20732	712
S414.cut2000-c00003_NODE_3_...region001	#S414	Other	siderophore	no	16428	713
b18.cut2000-5.region001	#b18	RiPP	RiPP-like	no	10939	714
T150.cut2000-7.region001	#T150	Other	hserlactone	no	20747	719
S224.cut2000-10.region001	#S224	Terpene	terpene	no	20948	720
SBM1F11.cut2000-c00001_NODE_1_...region001	#SBM1F11	NRP	thioamide-NRP	no	41617	721
T019.cut2000-2.region001	#T019	Other	siderophore	no	15551	722
S190.complete-c00001_Sulfito...region003	#S190	Terpene	terpene	no	20765	723
T036.cut2000-2.region001	#T036	Terpene	terpene	no	21152	724
PC-14.cut2000-2.region002	#PC-14	RiPP	RiPP-like	no	10846	726
P9A10-2.cut2000-4.region001	#P9A10-2	Terpene	terpene	no	22446	727
PP90.cut2000-3.region007	#PP90	RiPP	RiPP-like	no	10267	728
S122.complete-c00001_Leising...region002	#S122	Other	ectoine	no	10393	729
M384.cut2000-c00006_NODE_6_...region001	#M384	Other	ectoine	yes	7022	730
H027.cut2000-2.region002	#H027	Terpene	terpene	no	21821	731
PE-5.cut2000-2.region001	#PE-5	Terpene	terpene	no	21821	731
PET-11.cut2000-2.region001	#PET-11	Terpene	terpene	no	21821	731
S409.cut2000-c00002_NODE_2_...region003	#S409	Other	betalactone	no	25671	732
S055.cut2000-8.region001	#S055	Other	butyrolactone	no	10903	733
S202.complete-c00002_Aliiros...region001	#S202	Other	butyrolactone	no	10903	733
S212.complete-c00002_Aliiros...region002	#S212	Other	butyrolactone	no	10903	733
PP83.cut2000-3.region003	#PP83	Other	butyrolactone	no	10903	733
PS52.cut2000-7.region002	#PS52	Polyketide	T3PKS	no	41182	734
W019.cut2000-5.region001	#W019	Other	arylpolyene	no	43569	735
L032.cut2000-c00006_NODE_6_...region001	#L032	Other	siderophore	no	11719	737
M561.complete-c00001_Leising...region003	#M561	Other	ectoine	no	10393	738
S141.complete-c00001_Leising...region002	#S141	Other	ectoine	no	10393	738
S185.complete-c00001_Leising...region002	#S185	Other	ectoine	no	10393	738
S216.complete-c00001_Leising...region002	#S216	Other	ectoine	no	10393	738
BM7B3.cut2000-c00003_NODE_3_...region002	#BM7B3	Other	betalactone	no	23082	739
BM9D10.cut2000-c00006_NODE_6_...region001	#BM9D10	Other	betalactone	no	23083	739
S190.complete-c00001_Sulfito...region004	#S190	RiPP	RiPP-like	no	10864	740
M603.cut2000-3.region001	#M603	Polyketide	T3PKS	no	41056	741
T038.cut2000-3.region001	#T038	Polyketide	T3PKS	no	41056	741
T026.cut2000-8.region001	#T026	Hybrid	Hybrid	no	51928	742
H67.cut2000-1.region003	#H67	Other	resorcinol	no	41158	743
PMMA24.cut2000-4.region001	#PMMA24	Other	redox-cofactor	no	22215	744
W023.cut2000-c00003_NODE_3_...region001	#W023	Polyketide	T3PKS	no	41068	745
Z008.Chr1.region005	#Z008	Polyketide	T1PKS	no	46009	746
PE43.cut2000-17.region001	#PE43	Terpene	terpene	no	20978	748
S425.cut2000-c00001_NODE_1_...region002	#S425	RiPP	RiPP-like	no	10837	749
PET111.cut2000-1.region003	#PET111	RiPP	RiPP-like	no	10837	749
L055.cut2000-2.region001	#L055	Hybrid	Hybrid	no	50434	751
T031.cut2000-c00015_NODE_15...region001	#T031	Terpene	terpene	no	21736	752
PMMA30.cut2000-4.region001	#PMMA30	Other	arylpolyene	no	41155	754
BM5C11.cut2000-c00002_NODE_2_...region001	#BM5C11	Other	hserlactone	no	20618	755
BM7B8.cut2000-c00001_NODE_1_...region001	#BM7B8	Other	hserlactone	no	19986	755
H038.cut2000-c00005_NODE_5_...region001	#H038	Other	siderophore	no	13803	756
PMMA12.cut2000-1.region002	#PMMA12	Other	siderophore	no	13803	756
pet30.cut2000-1.region003	#pet30	RiPP	RiPP-like	no	10849	758
PP119.cut2000-1.region002	#PP119	RiPP	RiPP-like	no	10849	758
W057.cut2000-c00001_NODE_1_...region001	#W057	RiPP	RiPP-like	no	10840	759
PP77.cut2000-1.region001	#PP77	Terpene	terpene	no	20909	760
BM5F2.cut2000-c00001_NODE_1_...region002	#BM5F2	RiPP	RiPP-like	no	10870	761
BM8A7.cut2000-c00001_NODE_1_...region003	#BM8A7	RiPP	RiPP-like	no	10714	761
P6D5.cut2000-1.region004	#P6D5	RiPP	RiPP-like	no	10891	761
W006.cut2000-8.region001	#W006	Other	betalactone	no	29688	763
M344.complete-c00001_Aliiros...region002	#M344	RiPP	RiPP-like	no	10870	765
M346.cut2000-1.region001	#M346	RiPP	RiPP-like	no	10858	765
PC57.cut2000-8.region001	#PC57	RiPP	RiPP-like	no	10858	765
pe13.cut2000-1.region001	#pe13	RiPP	RiPP-like	no	10858	765
S347.cut2000-6.region001	#S347	Other	cyclic-lactone-autoinducer	no	20709	766
S038.cut2000-4.region002	#S038	Hybrid	Hybrid	no	98887	767
P6B5.cut2000-1.region004	#P6B5	Terpene	terpene	no	24879	771
M547.cut2000-2.region001	#M547	RiPP	RiPP-like	no	10837	772
M384.cut2000-c00019_NODE_19...region001	#M384	RiPP	RiPP-like	no	10942	773
M564.cut2000-c00022_NODE_22...region001	#M564	RiPP	RiPP-like	no	10858	773
M573.cut2000-24.region001	#M573	RiPP	RiPP-like	no	10942	773
M701.cut2000-c00023_NODE_23...region001	#M701	RiPP	RiPP-like	no	10942	773
T110.cut2000-c00019_NODE_19...region001	#T110	RiPP	RiPP-like	no	10867	773
Z001.cut2000-c00021_NODE_21...region001	#Z001	RiPP	RiPP-like	no	10870	773
Z004.cut2000-18.region001	#Z004	RiPP	RiPP-like	no	10870	773
2-14.cut2000-28.region001	#2-14	RiPP	RiPP-like	no	10942	773
H79.cut2000-16.region001	#H79	RiPP	RiPP-like	no	10870	773
L12-2.cut2000-17.region001	#L12-2	RiPP	RiPP-like	no	10870	773
P5A1-2.cut2000-12.region001	#P5A1-2	RiPP	RiPP-like	yes	8191	773
PE-39.cut2000-23.region001	#PE-39	RiPP	RiPP-like	no	10942	773
PE-60.cut2000-17.region001	#PE-60	RiPP	RiPP-like	no	10870	773
PET54.cut2000-27.region001	#PET54	RiPP	RiPP-like	no	10942	773
PET90.cut2000-30.region001	#PET90	RiPP	RiPP-like	no	10942	773
PP17.cut2000-27.region001	#PP17	RiPP	RiPP-like	no	10942	773
PP41.cut2000-20.region001	#PP41	RiPP	RiPP-like	no	10870	773
PP54.cut2000-19.region001	#PP54	RiPP	RiPP-like	no	10870	773
PP56.cut2000-20.region001	#PP56	RiPP	RiPP-like	no	10942	773
S2214.complete-c00001_Unclass...region002	#S2214	NRP	NRPS-like	no	42910	774
PET59.cut2000-1.region001	#PET59	RiPP	RiPP-like	no	10921	775
PPs4.cut2000-2.region001	#PPs4	Terpene	terpene	no	20837	776
M380.cut2000-1.region001	#M380	RiPP	RiPP-like	no	13332	777
H3.cut2000-1.region003	#H3	RiPP	RiPP-like	no	14001	777
PS93.cut2000-1.region003	#PS93	RiPP	RiPP-like	no	14001	777
PE-67.cut2000-1.region001	#PE-67	Other	siderophore	no	15462	778
PET-10.cut2000-3.region001	#PET-10	Other	siderophore	no	15462	778
PP67.cut2000-1.region002	#PP67	Other	siderophore	no	13865	779
W027.complete-c00001_Sulfito...region002	#W027	Hybrid	Hybrid	no	52025	780
T037.cut2000-c00010_NODE_10...region002	#T037	Terpene	terpene	no	21727	781
W056.cut2000-c00003_NODE_3_...region003	#W056	Hybrid	Hybrid	no	51810	782
S085.cut2000-1.region001	#S085	Polyketide	T3PKS	no	41053	784
S242.cut2000-1.region002	#S242	Polyketide	T3PKS	no	41053	784
S098.cut2000-9.region001	#S098	Terpene	terpene	no	20831	787
M384.cut2000-c00005_NODE_5_...region001	#M384	Other	betalactone	no	28233	788
M573.cut2000-3.region001	#M573	Other	betalactone	no	28231	788
M701.cut2000-c00002_NODE_2_...region001	#M701	Other	betalactone	no	28217	788
Z001.cut2000-c00002_NODE_2_...region001	#Z001	Other	betalactone	no	28229	788
Z004.cut2000-3.region001	#Z004	Other	betalactone	no	28233	788
2-14.cut2000-7.region001	#2-14	Other	betalactone	no	28230	788
H79.cut2000-3.region001	#H79	Other	betalactone	no	28228	788
L12-2.cut2000-3.region001	#L12-2	Other	betalactone	no	28225	788
PE-39.cut2000-2.region001	#PE-39	Other	betalactone	no	28233	788
PE-60.cut2000-5.region001	#PE-60	Other	betalactone	no	28230	788
PET54.cut2000-5.region001	#PET54	Other	betalactone	no	28233	788
PET90.cut2000-1.region001	#PET90	Other	betalactone	no	28233	788
PMMA29.cut2000-3.region001	#PMMA29	Other	betalactone	no	28286	788
PP17.cut2000-6.region001	#PP17	Other	betalactone	no	28233	788
PP37.cut2000-3.region001	#PP37	Other	betalactone	no	28286	788
PP41.cut2000-2.region001	#PP41	Other	betalactone	no	28225	788
PP54.cut2000-3.region001	#PP54	Other	betalactone	no	28230	788
PP56.cut2000-6.region001	#PP56	Other	betalactone	no	28231	788
T026.cut2000-7.region001	#T026	Hybrid	Hybrid	no	44133	789
W055.cut2000-c00001_NODE_1_...region001	#W055	RiPP	RiPP-like	no	11938	790
PE-4.cut2000-6.region001	#PE-4	Other	siderophore	no	15061	791
PP29.cut2000-9.region001	#PP29	Other	siderophore	no	15061	791
M703.cut2000-1.region001	#M703	Terpene	terpene	no	24317	792
P6A10.cut2000-1.region002	#P6A10	Terpene	terpene	no	24317	792
PP53.cut2000-1.region002	#PP53	Terpene	terpene	no	24317	792
H100.cut2000-1.region001	#H100	RiPP	RiPP-like	no	10843	794
pe_14-1.cut2000-7.region001	#pe_14-1	RiPP	RiPP-like	no	10843	794
PC4.cut2000-4.region002	#PC4	RiPP	RiPP-like	no	10849	796
PET17.cut2000-1.region001	#PET17	RiPP	RiPP-like	no	10849	796
PMMA10.cut2000-1.region001	#PMMA10	RiPP	RiPP-like	no	10849	796
PP23.cut2000-4.region001	#PP23	RiPP	RiPP-like	no	10849	796
PP26.cut2000-4.region002	#PP26	RiPP	RiPP-like	no	10849	796
T019.cut2000-5.region001	#T019	Terpene	terpene	no	21869	797
b8.cut2000-3.region001	#b8	RiPP	RiPP-like	no	10831	798
M316.cut2000-c00015_NODE_15...region001	#M316	Other	redox-cofactor	yes	22020	799
M328.cut2000-c00005_NODE_5_...region001	#M328	Other	redox-cofactor	yes	22004	799
PC4.cut2000-2.region001	#PC4	Hybrid	Hybrid	no	52179	801
PET17.cut2000-3.region002	#PET17	Hybrid	Hybrid	no	52245	801
PMMA10.cut2000-2.region002	#PMMA10	Hybrid	Hybrid	no	52179	801
PP23.cut2000-3.region001	#PP23	Hybrid	Hybrid	no	52179	801
H4.cut2000-1.region001	#H4	Other	betalactone	no	22866	802
2-1-1.cut2000-1.region002	#2-1-1	Other	ectoine	no	10393	804
P9B9.cut2000-3.region002	#P9B9	Polyketide	T3PKS	no	41053	805
S409.cut2000-c00001_NODE_1_...region005	#S409	Other	prodigiosin	no	35021	806
S038.cut2000-4.region001	#S038	Hybrid	Hybrid	no	59733	807
T018.cut2000-c00001_NODE_1_...region002	#T018	Hybrid	Hybrid	no	43547	808
S421.cut2000-c00001_NODE_1_...region005	#S421	RiPP	RiPP-like	no	10858	809
H61.cut2000-1.region004	#H61	RiPP	RiPP-like	no	10858	809
PMMA7.cut2000-1.region004	#PMMA7	RiPP	RiPP-like	no	10858	809
PP78.cut2000-2.region001	#PP78	RiPP	RiPP-like	no	10858	809
PP98.cut2000-1.region001	#PP98	RiPP	RiPP-like	no	10858	809
PP-39.cut2000-3.region004	#PP-39	Terpene	terpene	no	21938	810
Z008.Chr1.region002	#Z008	Other	blactam	no	21860	814
S414.cut2000-c00001_NODE_1_...region002	#S414	Hybrid	Hybrid	no	54771	815
PET18.cut2000-5.region001	#PET18	Other	arylpolyene	no	41155	817
2-1-1.cut2000-13.region001	#2-1-1	RiPP	RiPP-like	no	10861	818
PMMA89.cut2000-1.region002	#PMMA89	Hybrid	Hybrid	no	37840	821
PMMA89.cut2000-1.region004	#PMMA89	RiPP	RiPP-like	no	10840	824
M573.cut2000-2.region001	#M573	Other	ectoine	no	10387	825
M701.cut2000-c00003_NODE_3_...region001	#M701	Other	ectoine	no	10387	825
Z004.cut2000-1.region001	#Z004	Other	ectoine	no	10387	825
2-14.cut2000-6.region001	#2-14	Other	ectoine	no	10387	825
H79.cut2000-2.region001	#H79	Other	ectoine	no	10387	825
L12-2.cut2000-2.region001	#L12-2	Other	ectoine	no	10387	825
PE-39.cut2000-13.region001	#PE-39	Other	ectoine	no	10387	825
PE-60.cut2000-2.region001	#PE-60	Other	ectoine	no	10387	825
PET54.cut2000-2.region001	#PET54	Other	ectoine	no	10387	825
PET90.cut2000-4.region001	#PET90	Other	ectoine	no	10387	825
PP17.cut2000-2.region001	#PP17	Other	ectoine	no	10387	825
PP41.cut2000-6.region001	#PP41	Other	ectoine	no	10387	825
PP54.cut2000-2.region001	#PP54	Other	ectoine	no	10387	825
PP56.cut2000-3.region001	#PP56	Other	ectoine	no	10387	825
S248.cut2000-2.region006	#S248	Other	siderophore	no	14122	827
BM5E6.cut2000-c00001_NODE_1_...region001	#BM5E6	Terpene	terpene	no	24323	828
M718.cut2000-1.region001	#M718	Terpene	terpene	no	24338	828
P7D4-1.cut2000-1.region001	#P7D4-1	Terpene	terpene	no	24323	828
P9B4-1.cut2000-1.region001	#P9B4-1	Terpene	terpene	no	24323	828
PET124.cut2000-1.region002	#PET124	Terpene	terpene	no	24452	829
H022.cut2000-c00006_NODE_6_...region001	#H022	Terpene	terpene	no	21854	830
S055.cut2000-10.region001	#S055	Other	hserlactone	no	20588	831
S051.complete-c00001_Aliiros...region002	#S051	Other	hserlactone	no	19640	831
S056.complete-c00001_Aliiros...region002	#S056	Other	hserlactone	no	19646	831
S204.complete-c00001_Aliiros...region003	#S204	Other	hserlactone	no	19668	831
S212.complete-c00001_Aliiros...region003	#S212	Other	hserlactone	no	19666	831
S418.cut2000-c00002_NODE_2_...region002	#S418	Other	siderophore	no	13649	834
PMMA4.cut2000-1.region001	#PMMA4	Hybrid	Hybrid	no	26865	836
PMMA29.cut2000-5.region001	#PMMA29	RiPP	RiPP-like	no	10867	839
PP37.cut2000-2.region001	#PP37	RiPP	RiPP-like	no	10867	839
S172.complete-Chr1.region004	#S172	Other	siderophore	no	14429	840
M325-2.cut2000-1.region002	#M325-2	Hybrid	Hybrid	no	52025	842
P4C8-2.cut2000-3.region001	#P4C8-2	Terpene	terpene	no	22445	843
P7E6-2.cut2000-3.region001	#P7E6-2	Terpene	terpene	no	22445	843
M603.cut2000-1.region002	#M603	Terpene	terpene	no	20840	845
T038.cut2000-1.region001	#T038	Terpene	terpene	no	20462	845
T031.cut2000-c00012_NODE_12...region001	#T031	Hybrid	Hybrid	no	51988	846
W055.cut2000-c00001_NODE_1_...region002	#W055	Terpene	terpene	no	20759	847
S418.cut2000-c00001_NODE_1_...region002	#S418	Other	betalactone	no	22638	849
S433.cut2000-c00003_NODE_3_...region002	#S433	Other	NAGGN	no	14897	850
H027.cut2000-1.region003	#H027	Polyketide	T3PKS	no	41095	851
PE-51.cut2000-2.region002	#PE-51	Polyketide	T3PKS	no	41095	851
PE-5.cut2000-1.region001	#PE-5	Polyketide	T3PKS	no	41095	851
PET-11.cut2000-2.region002	#PET-11	Polyketide	T3PKS	no	41095	851
PET61.cut2000-1.region001	#PET61	Polyketide	T3PKS	no	41095	851
S419.cut2000-c00001_NODE_1_...region004	#S419	NRP	NRPS	no	53743	852
H035.cut2000-4.region001	#H035	Other	betalactone	no	32417	853
PMMA-55.cut2000-2.region002	#PMMA-55	Other	betalactone	no	32406	853
L056.cut2000-11.region001	#L056	Terpene	terpene	no	20831	854
S065.cut2000-4.region001	#S065	Terpene	terpene	no	20834	854
S108.cut2000-3.region001	#S108	Terpene	terpene	no	20834	854
PE-41.cut2000-5.region001	#PE-41	Hybrid	Hybrid	no	38040	855
PET158.cut5000-1.region002	#PET158	Terpene	terpene	no	21143	856
PS-16-1.cut2000-1.region002	#PS-16-1	Other	siderophore	no	16576	857
PET31.cut2000-1.region001	#PET31	Terpene	terpene	no	20843	858
T030.cut2000-c00003_NODE_3_...region001	#T030	Polyketide	T3PKS	no	41161	863
PC19.cut2000-24.region001	#PC19	Other	hserlactone	no	20591	864
PC42.cut2000-21.region001	#PC42	Other	hserlactone	no	20591	864
T019.cut2000-4.region002	#T019	Other	betalactone	no	29721	866
S055.cut2000-2.region001	#S055	RiPP	RiPP-like	no	10891	869
S212.complete-c00001_Aliiros...region001	#S212	RiPP	RiPP-like	no	10891	869
M325-1.cut2000-2.region001	#M325-1	Terpene	terpene	no	21818	870
PC-46.cut2000-1.region001	#PC-46	Terpene	terpene	no	20629	870
PS15.cut2000-2.region001	#PS15	Terpene	terpene	no	21818	870
M627.complete-c00005_Phaeoba...region001	#M627	Other	siderophore	yes	11331	872
M650.complete-c00006_Phaeoba...region001	#M650	Other	siderophore	no	13577	872
PPs5.cut2000-11.region001	#PPs5	Other	siderophore	no	13361	872
PP14.cut2000-1.region001	#PP14	Other	arylpolyene	no	43587	873
M527.complete-c00001_Leising...region005	#M527	Other	hserlactone	no	19413	875
M658.complete-c00001_Leising...region004	#M658	Other	hserlactone	no	19379	875
M704.cut2000-1.region001	#M704	Terpene	terpene	no	22441	877
T026.cut2000-1.region001	#T026	Other	redox-cofactor	no	22206	880
BM4H3.cut2000-c00002_NODE_2_...region002	#BM4H3	NRP	NRPS	no	44074	881
BM5B8.cut2000-c00001_NODE_1_...region003	#BM5B8	NRP	NRPS	no	42741	881
PE28.cut2000-1.region002	#PE28	Other	hserlactone	no	20651	884
H042.cut2000-8.region001	#H042	Polyketide	T3PKS	no	41056	885
M710.cut2000-7.region002	#M710	Other	redox-cofactor	no	22124	886
PS-16-1.cut2000-2.region001	#PS-16-1	Terpene	terpene	no	19686	887
Z008.Chr1.region003	#Z008	Other	NAGGN	no	14783	888
PP-39.cut2000-2.region001	#PP-39	Hybrid	Hybrid	no	23603	889
M563.cut2000-7.region001	#M563	Other	siderophore	no	11770	890
M565.cut2000-c00002_NODE_2_...region001	#M565	Other	siderophore	no	11770	890
W013.cut2000-11.region001	#W013	Other	betalactone	no	29204	891
SBM9H3-2.cut2000-c00001_NODE_1_...region002	#SBM9H3-2	Terpene	terpene	no	24754	892
W022.cut2000-7.region001	#W022	Other	betalactone	no	29100	894
M360.cut2000-1.region003	#M360	RiPP	RRE-containing	no	20261	896
P9F5.cut2000-1.region002	#P9F5	RiPP	RRE-containing	no	20270	896
BK2G11.cut2000-c00001_NODE_1_...region001	#BK2G11	RiPP	RRE-containing	no	20267	898
BM5B8.cut2000-c00001_NODE_1_...region004	#BM5B8	RiPP	RRE-containing	no	20282	898
S082.cut2000-2.region002	#S082	Other	siderophore	no	14821	900
Z003.cut2000-1.region001	#Z003	Other	siderophore	no	14824	900
Z008.Chr1.region012	#Z008	Other	betalactone	no	34572	901
M523.complete-c00001_Leising...region003	#M523	Other	hserlactone	no	19393	902
S119.cut2000-15.region001	#S119	Other	arylpolyene	yes	26397	903
S044.complete-c00001_Aliiros...region002	#S044	Other	hserlactone	no	20450	904
S128.complete-c00001_Aliiros...region002	#S128	Other	hserlactone	no	20451	904
S137.complete-c00001_Aliiros...region002	#S137	Other	hserlactone	no	20471	904
S202.complete-c00001_Aliiros...region001	#S202	Other	hserlactone	no	20459	904
PC10.cut2000-14.region001	#PC10	Other	hserlactone	no	20588	904
PP64.cut2000-9.region002	#PP64	Other	hserlactone	no	20588	904
PP83.cut2000-3.region001	#PP83	Other	hserlactone	no	20474	904
T009.cut2000-1.region001	#T009	Terpene	terpene	no	21212	905
PET107-2.cut2000-1.region001	#PET107-2	Terpene	terpene	no	21212	905
PET155.cut2000-1.region001	#PET155	Terpene	terpene	no	21212	905
M700.cut2000-1.region001	#M700	RiPP	RRE-containing	no	20267	907
P6A11.cut2000-3.region001	#P6A11	Other	arylpolyene	no	43587	908
S095.cut2000-11.region001	#S095	NRP	NRPS	yes	80356	912
M044.cut2000-31.region001	#M044	NRP	NRPS	yes	3503	913
M382.complete-c00001_Unclass...region008	#M382	Other	betalactone	no	24491	914
PC4.cut2000-4.region001	#PC4	Other	hserlactone	no	20603	916
PET17.cut2000-1.region002	#PET17	Other	hserlactone	no	20603	916
PMMA10.cut2000-1.region002	#PMMA10	Other	hserlactone	no	20603	916
PP26.cut2000-4.region001	#PP26	Other	hserlactone	no	20603	916
L048.cut2000-2.region001	#L048	Terpene	terpene	no	21044	917
L057.cut2000-2.region001	#L057	Terpene	terpene	no	21044	917
M020.cut2000-c00017_NODE_17...region001	#M020	Other	ectoine	yes	9604	918
M573.cut2000-4.region001	#M573	Other	siderophore	no	14846	919
PE76.cut2000-6.region001	#PE76	Other	betalactone	no	25977	923
W001.cut2000-11.region001	#W001	NRP	NRPS-like	no	42808	924
Z008.Chr1.region001	#Z008	Other	arylpolyene	no	41191	925
S425.cut2000-c00001_NODE_1_...region003	#S425	Terpene	terpene	no	24386	926
PET111.cut2000-1.region002	#PET111	Terpene	terpene	no	24386	926
BM3F11.cut2000-c00001_NODE_1_...region003	#BM3F11	RiPP	RRE-containing	no	20270	929
BM6B11.cut5000-c00012_NODE_12...region001	#BM6B11	RiPP	RRE-containing	no	20270	929
H10.cut2000-2.region001	#H10	RiPP	RRE-containing	no	20270	929
W007.cut2000-1.region002	#W007	Hybrid	Hybrid	no	52040	931
H010.cut2000-1.region002	#H010	Other	hserlactone	no	20873	932
PP26.cut2000-2.region002	#PP26	Hybrid	Hybrid	no	52179	933
P7B6-2.cut2000-4.region001	#P7B6-2	Hybrid	Hybrid	no	39540	934
PC35.cut2000-2.region001	#PC35	Other	hserlactone	no	20732	936
PC41.cut2000-1.region001	#PC41	Other	hserlactone	no	20732	936
PP35.cut2000-1.region002	#PP35	Other	hserlactone	no	20732	936
S051.complete-c00001_Aliiros...region001	#S051	RiPP	RiPP-like	no	10891	938
S056.complete-c00001_Aliiros...region001	#S056	RiPP	RiPP-like	no	10891	938
S128.complete-c00001_Aliiros...region001	#S128	RiPP	RiPP-like	no	10891	938
PP64.cut2000-3.region001	#PP64	RiPP	RiPP-like	no	10891	938
PC1.cut2000-1.region001	#PC1	Terpene	terpene	no	20843	939
W074.complete-c00001_Sulfito...region001	#W074	Other	hserlactone	no	20807	940
T020.cut2000-3.region003	#T020	RiPP	RiPP-like	no	10846	941
W002.complete-c00001_Sulfito...region004	#W002	RiPP	RiPP-like	no	10846	941
M583.complete-c00001_Leising...region008	#M583	Other	redox-cofactor	no	22119	942
M597.complete-c00001_Leising...region008	#M597	Other	redox-cofactor	no	22119	942
M602.complete-c00001_Leising...region008	#M602	Other	redox-cofactor	no	22119	942
PE76.cut2000-2.region003	#PE76	Other	redox-cofactor	no	22143	943
PET96.cut2000-8.region001	#PET96	Other	redox-cofactor	no	22143	943
L048.cut2000-1.region002	#L048	Polyketide	T1PKS	yes	42053	944
L057.cut2000-1.region002	#L057	Polyketide	T1PKS	yes	42051	944
S354.cut2000-11.region001	#S354	Other	arylpolyene	no	42322	946
S356.cut2000-21.region001	#S356	Other	betalactone	no	27600	947
PE21.cut2000-1.region001	#PE21	Other	siderophore	no	14920	948
PP27.cut2000-1.region003	#PP27	Polyketide	T3PKS	no	41071	949
S034.cut5000-2.region001	#S034	Polyketide	T3PKS	no	41053	951
L010.cut2000-5.region001	#L010	Other	betalactone	no	27778	952
P7C4-1.cut2000-14.region001	#P7C4-1	Other	betalactone	no	27764	952
BK3F4.cut2000-c00002_NODE_2_...region001	#BK3F4	Terpene	terpene	no	22449	953
P1E1-2.cut2000-2.region001	#P1E1-2	Terpene	terpene	no	22449	953
M597.complete-c00001_Leising...region006	#M597	NRP	NRPS-like	no	43942	957
S166.complete-c00001_Leising...region006	#S166	NRP	NRPS-like	no	43948	957
S038.cut2000-20.region001	#S038	NRP	NRPS	yes	26060	960
H027.cut2000-1.region002	#H027	Other	siderophore	no	15453	961
PE-5.cut2000-1.region002	#PE-5	Other	siderophore	no	15456	961
PET-11.cut2000-1.region001	#PET-11	Other	siderophore	no	15457	961
PE76.cut2000-4.region001	#PE76	Hybrid	Hybrid	no	51964	962
PE90.cut2000-5.region001	#PE90	Hybrid	Hybrid	no	51964	962
PET96.cut2000-1.region001	#PET96	Hybrid	Hybrid	no	51964	962
PP52.cut2000-5.region001	#PP52	RiPP	lanthipeptide-class-i	no	26390	963
M619.complete-c00004_Phaeoba...region001	#M619	Other	siderophore	no	13568	964
M624.complete-c00004_Phaeoba...region001	#M624	Other	siderophore	yes	13458	964
M634.complete-c00004_Phaeoba...region001	#M634	Other	siderophore	no	13577	964
PP63.cut2000-14.region001	#PP63	Other	siderophore	no	13568	964
M325-2.cut2000-1.region004	#M325-2	Terpene	terpene	no	20765	965
W027.complete-c00001_Sulfito...region004	#W027	Terpene	terpene	no	20765	965
M561.complete-c00001_Leising...region007	#M561	Other	redox-cofactor	no	22119	966
S122.complete-c00001_Leising...region006	#S122	Other	redox-cofactor	no	22119	966
S141.complete-c00001_Leising...region006	#S141	Other	redox-cofactor	no	22119	966
S216.complete-c00001_Leising...region006	#S216	Other	redox-cofactor	no	22119	966
P1H5-2.cut5000-30.region001	#P1H5-2	Other	siderophore	no	15061	968
PS35.cut2000-15.region001	#PS35	Other	siderophore	no	15061	968
PET107-2.cut2000-3.region001	#PET107-2	Polyketide	T3PKS	yes	36353	969
S098.cut2000-1.region001	#S098	Terpene	terpene	no	20831	970
pe2.cut2000-2.region001	#pe2	Terpene	terpene	no	20831	970
PS-70.cut2000-1.region001	#PS-70	Terpene	terpene	no	20831	970
a10-1.cut2000-1.region001	#a10-1	RiPP	RiPP-like	no	10840	971
PET54.cut2000-8.region001	#PET54	Other	siderophore	no	14846	973
PET90.cut2000-9.region001	#PET90	Other	siderophore	no	14846	973
S308.cut2000-33.region001	#S308	Other	betalactone	yes	27206	976
P3B12-1.cut2000-5.region001	#P3B12-1	Other	betalactone	no	29738	976
PE-51.cut2000-7.region001	#PE-51	RiPP	RRE-containing	yes	15737	977
S058.cut2000-2.region001	#S058	Hybrid	Hybrid	no	41170	985
PP75.cut2000-2.region002	#PP75	Other	betalactone	no	32748	989
M619.complete-c00001_Phaeoba...region001	#M619	Other	hserlactone	no	19278	990
S018.cut2000-4.region001	#S018	Polyketide	T3PKS	yes	23182	992
L017.cut2000-13.region002	#L017	Terpene	terpene	no	20876	993
PE72.cut2000-1.region001	#PE72	Terpene	terpene	no	20906	994
PP-148.cut2000-3.region001	#PP-148	Terpene	terpene	no	21887	997
T029.cut2000-15.region001	#T029	Hybrid	Hybrid	no	51877	998
S044.complete-c00002_Aliiros...region002	#S044	Hybrid	Hybrid	no	46649	1000
P5B1-2.cut2000-3.region001	#P5B1-2	Other	siderophore	no	10780	1002
M363.cut2000-2.region001	#M363	Terpene	terpene	no	21041	1005
S433.cut2000-c00006_NODE_6_...region001	#S433	RiPP	RRE-containing	no	20306	1007
S420.cut2000-c00001_NODE_1_...region001	#S420	Terpene	terpene	no	24355	1008
PET57.cut2000-1.region006	#PET57	Other	siderophore	no	16576	1015
P1G8-1.cut2000-2.region001	#P1G8-1	Hybrid	Hybrid	no	33732	1016
S106.cut2000-2.region002	#S106	Polyketide	T3PKS	no	41068	1022
PS10.cut2000-2.region001	#PS10	RiPP	RRE-containing	no	20303	1023
M527.complete-c00001_Leising...region008	#M527	Other	hserlactone	no	20627	1024
H019.cut2000-17.region001	#H019	Polyketide	T3PKS	yes	21891	1025
H15.cut2000-25.region001	#H15	Other	siderophore	no	14851	1026
M589-1.cut2000-c00008_NODE_8_...region001	#M589-1	Terpene	terpene	no	21140	1029
L014.cut2000-17.region001	#L014	Terpene	terpene	no	20837	1030
M319.cut2000-1.region002	#M319	Other	betalactone	no	27951	1031
L058.cut2000-c00019_NODE_19...region001	#L058	Terpene	terpene	yes	17870	1032
M385.complete-c00001_Rhodoba...region004	#M385	NRP	NRPS-like	no	42784	1036
PMMA36.cut2000-1.region001	#PMMA36	Terpene	terpene	no	20846	1037
M056.cut2000-c00006_NODE_6_...region002	#M056	RiPP	lanthipeptide-class-ii	no	22139	1040
PC19.cut2000-7.region001	#PC19	Terpene	terpene	no	23574	1043
M561.complete-c00001_Leising...region004	#M561	RiPP	RiPP-like	no	10855	1044
M583.complete-c00001_Leising...region003	#M583	RiPP	RiPP-like	no	10855	1044
M602.complete-c00001_Leising...region003	#M602	RiPP	RiPP-like	no	10855	1044
S122.complete-c00001_Leising...region003	#S122	RiPP	RiPP-like	no	10855	1044
S141.complete-c00001_Leising...region003	#S141	RiPP	RiPP-like	no	10855	1044
S166.complete-c00001_Leising...region003	#S166	RiPP	RiPP-like	no	10855	1044
S185.complete-c00001_Leising...region003	#S185	RiPP	RiPP-like	no	10855	1044
S216.complete-c00001_Leising...region003	#S216	RiPP	RiPP-like	no	10855	1044
PMMA75.cut2000-3.region001	#PMMA75	RiPP	RiPP-like	no	10864	1044
S342.cut2000-5.region001	#S342	Other	betalactone	no	35048	1046
PET61.cut2000-4.region001	#PET61	Terpene	terpene	no	21821	1047
P1G8-1.cut2000-3.region001	#P1G8-1	Other	ectoine	no	10393	1048
P8C12-1.cut2000-8.region001	#P8C12-1	NRP	NRPS	no	47149	1051
S426.cut2000-c00002_NODE_2_...region001	#S426	Hybrid	Hybrid	no	22738	1052
PP61.cut2000-5.region001	#PP61	Terpene	terpene	no	20900	1053
BM6B9.cut2000-c00001_NODE_1_...region002	#BM6B9	Terpene	terpene	no	24878	1055
SBM1F11.cut2000-c00004_NODE_4_...region002	#SBM1F11	Terpene	terpene	no	24878	1055
S405.cut2000-c00004_NODE_4_...region001	#S405	RiPP	RiPP-like	no	10927	1056
PMMA7.cut2000-1.region002	#PMMA7	Terpene	terpene	no	20783	1057
PE-66.cut2000-4.region001	#PE-66	Terpene	terpene	no	21875	1059
M720.cut2000-1.region004	#M720	Terpene	terpene	no	24799	1061
S106.cut2000-2.region001	#S106	Hybrid	Hybrid	no	52031	1062
S251.cut2000-c00006_NODE_6_...region001	#S251	NRP	NRPS	yes	27760	1064
S038.cut2000-1.region001	#S038	Terpene	terpene	no	19356	1066
PP98.cut2000-12.region001	#PP98	RiPP	RiPP-like	no	10885	1067
P5B1-2.cut2000-16.region001	#P5B1-2	Hybrid	Hybrid	no	34050	1068
H77.cut2000-9.region001	#H77	Other	hserlactone	no	20741	1069
P4A1-2.cut2000-1.region001	#P4A1-2	RiPP	RRE-containing	no	20297	1070
H35.cut2000-7.region001	#H35	Terpene	terpene	no	21143	1071
PP41.cut2000-13.region001	#PP41	Other	arylpolyene	yes	28783	1072
P9A6.cut2000-7.region001	#P9A6	NRP	NRPS	no	60921	1073
M589-1.cut2000-c00001_NODE_1_...region001	#M589-1	NRP	NRPS	yes	25978	1074
PPs15.cut2000-1.region004	#PPs15	Terpene	terpene	no	23586	1077
PP90.cut2000-4.region001	#PP90	RiPP	lassopeptide	no	22230	1078
H28.cut2000-8.region001	#H28	Terpene	terpene	no	20840	1079
M363.cut2000-3.region001	#M363	Other	hserlactone	no	20636	1080
pe34.cut2000-3.region001	#pe34	Other	betalactone	no	26835	1081
M527.complete-c00001_Leising...region006	#M527	Other	hserlactone	no	19452	1083
M710.cut2000-6.region001	#M710	Other	hserlactone	no	20633	1085
H36.cut2000-30.region001	#H36	Polyketide	T1PKS	yes	39314	1087
PE43.cut2000-3.region001	#PE43	Polyketide	T3PKS	yes	38826	1088
S342.cut2000-6.region001	#S342	Terpene	terpene	no	20852	1090
S354.cut2000-3.region001	#S354	Terpene	terpene	no	20852	1090
PE96.cut2000-10.region001	#PE96	Terpene	terpene	no	20852	1090
L034.cut2000-8.region001	#L034	Other	betalactone	no	32252	1091
BM7B3.cut2000-c00004_NODE_4_...region003	#BM7B3	Other	redox-cofactor	no	22246	1093
BM7D12.cut2000-c00003_NODE_3_...region002	#BM7D12	Other	redox-cofactor	no	22246	1093
BM9D10.cut2000-c00020_NODE_20...region001	#BM9D10	Other	redox-cofactor	no	22246	1093
PC-14.cut2000-3.region003	#PC-14	Other	redox-cofactor	no	22247	1093
M501.cut2000-5.region001	#M501	Hybrid	Hybrid	no	69820	1094
PC23.cut2000-16.region001	#PC23	Other	hserlactone	no	20621	1095
W003.complete-c00001_Jannasc...region002	#W003	Terpene	terpene	no	21706	1097
PET16.cut2000-2.region001	#PET16	RiPP	RiPP-like	no	10210	1099
M389.cut2000-14.region001	#M389	Other	hserlactone	yes	18237	1100
pe34.cut2000-4.region002	#pe34	Hybrid	Hybrid	no	52067	1103
L017.cut2000-9.region001	#L017	NRP	NRPS	yes	21542	1108
M597.complete-c00001_Leising...region003	#M597	RiPP	RiPP-like	no	10855	1109
M658.complete-c00007_Leising...region001	#M658	Other	hserlactone	yes	13623	1110
M556.cut2000-32.region001	#M556	RiPP	RiPP-like	no	10840	1112
L032.cut2000-c00013_NODE_13...region001	#L032	Other	hserlactone	no	20678	1113
M044.cut2000-33.region001	#M044	NRP	NRPS	yes	3110	1115
S172.complete-Chr1.region005	#S172	Other	arylpolyene	no	43591	1116
PET32.cut2000-27.region001	#PET32	Other	furan	yes	11057	1118
PMMA66.cut2000-5.region001	#PMMA66	RiPP	LAP	yes	27662	1120
PS52.cut2000-6.region001	#PS52	Other	betalactone	no	25784	1121
S204.complete-c00001_Aliiros...region002	#S204	RiPP	lanthipeptide-class-v	no	42078	1123
S212.complete-c00001_Aliiros...region002	#S212	RiPP	lanthipeptide-class-v	no	42078	1123
PP91.cut2000-1.region001	#PP91	Terpene	terpene	no	21242	1124
W055.cut2000-c00002_NODE_2_...region002	#W055	Other	ectoine	no	10405	1125
S141.complete-c00004_Leising...region001	#S141	NRP	NRPS-like	no	43942	1126
S185.complete-c00005_Leising...region001	#S185	NRP	NRPS-like	no	43942	1126
M324.cut2000-29.region001	#M324	Other	siderophore	no	11863	1127
PS15.cut2000-1.region003	#PS15	Other	siderophore	no	15468	1129
W013.cut2000-18.region001	#W013	Hybrid	Hybrid	yes	48627	1130
PS34.cut2000-3.region002	#PS34	RiPP	lassopeptide	no	23899	1131
M056.cut2000-c00006_NODE_6_...region001	#M056	Terpene	terpene	no	20870	1132
M501.cut2000-5.region002	#M501	Hybrid	Hybrid	no	38525	1135
W029.cut2000-1.region003	#W029	Polyketide	T3PKS	no	41098	1136
PPs21.cut2000-9.region001	#PPs21	RiPP	RiPP-like	no	12169	1138
PMMA37.cut2000-12.region001	#PMMA37	NRP	NRPS	yes	24460	1139
PE-67.cut2000-4.region001	#PE-67	RiPP	lassopeptide	no	23851	1140
PP123.cut2000-1.region001	#PP123	RiPP	RRE-containing	no	20282	1142
L014.cut2000-1.region001	#L014	Terpene	terpene	no	21842	1143
PS-5.cut2000-3.region001	#PS-5	Other	arylpolyene	yes	43149	1145
S089.cut2000-1.region001	#S089	Terpene	terpene	no	21212	1149
T034.cut2000-1.region001	#T034	Terpene	terpene	no	21212	1149
H55.cut2000-1.region001	#H55	Terpene	terpene	no	21212	1149
PP142.cut2000-1.region001	#PP142	Terpene	terpene	no	21212	1149
M018.cut2000-c00010_NODE_10...region001	#M018	Other	betalactone	yes	21998	1150
M568.cut2000-c00002_NODE_2_...region001	#M568	RiPP	RiPP-like	no	10861	1152
PE37.cut2000-7.region001	#PE37	Other	hserlactone	no	20618	1153
pet23.cut2000-12.region001	#pet23	RiPP	RiPP-like	no	10849	1154
PP90.cut2000-3.region005	#PP90	Other	betalactone	no	25239	1155
PET59.cut2000-4.region003	#PET59	Terpene	terpene	no	20855	1156
PP90.cut2000-13.region001	#PP90	RiPP	lanthipeptide-class-iii	yes	19996	1157
W030.complete-Chr1.region007	#W030	Polyketide	T3PKS	no	41080	1159
PPs15.cut2000-1.region002	#PPs15	Other	NAGGN	no	14808	1160
T030.cut2000-c00014_NODE_14...region001	#T030	Other	redox-cofactor	no	22269	1161
M071.cut2000-c00015_NODE_15...region001	#M071	RiPP	RiPP-like	no	10861	1162
M567.cut2000-10.region001	#M567	RiPP	RiPP-like	no	10858	1162
S172.complete-Chr1.region002	#S172	RiPP	thiopeptide	no	26302	1164
S235.complete-000000F.region002	#S235	RiPP	thiopeptide	no	26270	1164
M500.cut2000-1.region002	#M500	NRP	NRPS	no	43939	1165
M329.cut2000-13.region001	#M329	Terpene	terpene	yes	16035	1167
M348.cut2000-1.region006	#M348	Other	redox-cofactor	no	22154	1170
M569.cut2000-12.region001	#M569	NRP	NRPS-like	yes	29698	1172
M317.complete-c00001_Jannasc...region001	#M317	Terpene	terpene	no	21038	1173
M624.complete-c00001_Phaeoba...region005	#M624	Other	hserlactone	no	20576	1177
H032.cut2000-11.region001	#H032	Other	betalactone	no	29515	1179
M602.complete-c00001_Leising...region006	#M602	NRP	NRPS-like	no	43942	1181
L001.cut2000-14.region001	#L001	Hybrid	Hybrid	no	44166	1183
S421.cut2000-c00001_NODE_1_...region002	#S421	Terpene	terpene	no	20828	1185
Z008.Chr1.region008	#Z008	Other	betalactone	no	29219	1187
H9.cut2000-3.region001	#H9	Polyketide	T3PKS	no	41053	1188
BK1C6.cut2000-c00001_NODE_1_...region001	#BK1C6	Hybrid	Hybrid	no	23955	1189
PMMA37.cut2000-1.region001	#PMMA37	RiPP	RiPP-like	no	10876	1190
M588.cut2000-c00013_NODE_13...region001	#M588	NRP	NRPS	no	44002	1191
S018.cut2000-1.region001	#S018	Hybrid	Hybrid	no	29908	1194
PMMA44.cut2000-3.region002	#PMMA44	Other	arylpolyene	no	41164	1195
S414.cut2000-c00008_NODE_8_...region002	#S414	Hybrid	Hybrid	no	43960	1196
S062.cut2000-19.region001	#S062	Terpene	terpene	no	20831	1197
PP27.cut2000-1.region004	#PP27	Hybrid	Hybrid	no	23545	1198
L014.cut2000-1.region002	#L014	Other	ectoine	no	10387	1199
M313.cut5000-2.region001	#M313	Hybrid	Hybrid	no	75478	1200
PET59.cut2000-4.region002	#PET59	Other	hserlactone	no	20702	1202
PET108.cut2000-1.region003	#PET108	RiPP	RRE-containing	no	20273	1204
M563.cut2000-2.region001	#M563	NRP	NRPS	no	87677	1205
PMMA63.cut2000-2.region001	#PMMA63	Terpene	terpene	no	20840	1206
pet23.cut2000-1.region003	#pet23	Other	hserlactone	no	20636	1207
PS52.cut2000-4.region002	#PS52	Other	ectoine	no	10384	1208
S409.cut2000-c00001_NODE_1_...region001	#S409	NRP	NRPS	no	47819	1209
SBM9H3-2.cut2000-c00001_NODE_1_...region001	#SBM9H3-2	RiPP	RRE-containing	no	20270	1212
PE-22.cut2000-15.region001	#PE-22	NRP	NRPS-like	yes	36671	1213
H61.cut2000-2.region001	#H61	Other	hserlactone	no	20639	1214
PMMA37.cut2000-3.region001	#PMMA37	NRP	NRPS	yes	43136	1215
M333.cut2000-1.region003	#M333	Other	hserlactone	no	19523	1216
S409.cut2000-c00001_NODE_1_...region003	#S409	NRP	NRPS	no	47952	1217
P9A3.cut2000-1.region001	#P9A3	Polyketide	T3PKS	no	41053	1219
PMMA75.cut2000-1.region002	#PMMA75	Other	hserlactone	no	20915	1220
PP61.cut2000-6.region001	#PP61	Polyketide	T3PKS	no	41248	1223
PS-5.cut2000-12.region001	#PS-5	RiPP	RiPP-like	no	10216	1224
S038.cut2000-14.region001	#S038	NRP	NRPS	yes	24059	1225
S157.complete-Plas8.region001	#S157	Hybrid	Hybrid	no	66141	1226
W023.cut2000-c00002_NODE_2_...region003	#W023	Other	hserlactone	no	20669	1228
pe15.cut2000-1.region001	#pe15	Other	arylpolyene	no	43569	1230
S058.cut2000-10.region001	#S058	Polyketide	T3PKS	no	41053	1231
PPs21.cut2000-10.region001	#PPs21	Terpene	terpene	no	20840	1232
PET59.cut2000-14.region001	#PET59	Other	hserlactone	no	20615	1233
PS57.cut2000-10.region001	#PS57	Polyketide	T3PKS	no	41191	1234
T015.cut2000-c00025_NODE_25...region001	#T015	Terpene	terpene	yes	16344	1235
M380.cut2000-1.region002	#M380	RiPP	RiPP-like	no	10855	1236
T023.cut2000-1.region002	#T023	RiPP	RiPP-like	no	10849	1236
W055.cut2000-c00002_NODE_2_...region001	#W055	RiPP	RiPP-like	no	10864	1236
H3.cut2000-1.region002	#H3	RiPP	RiPP-like	no	9448	1236
pe7.cut2000-1.region001	#pe7	RiPP	RiPP-like	no	10849	1236
PS93.cut2000-1.region002	#PS93	RiPP	RiPP-like	no	9444	1236
P5F4-3.cut5000-2.region001	#P5F4-3	Terpene	terpene	no	23595	1238
M087.cut2000-c00022_NODE_22...region001	#M087	NRP	NRPS	yes	61848	1239
PMMA66.cut2000-6.region001	#PMMA66	Other	hserlactone	no	20747	1240
pet23.cut2000-10.region001	#pet23	Hybrid	Hybrid	yes	21906	1243
P9B1-2.cut2000-1.region003	#P9B1-2	Hybrid	Hybrid	no	30465	1244
H36.cut2000-16.region001	#H36	Other	ectoine	no	10396	1245
PP98.cut2000-1.region002	#PP98	Other	hserlactone	no	20855	1248
M316.cut2000-c00009_NODE_9_...region001	#M316	NRP	NRPS-like	no	42784	1249
W023.cut2000-c00001_NODE_1_...region003	#W023	Other	ectoine	no	10384	1250
PC19.cut2000-20.region001	#PC19	Other	hserlactone	yes	11227	1252
PC27.cut2000-5.region001	#PC27	Terpene	terpene	no	20846	1254
PMMA17.cut2000-1.region002	#PMMA17	Other	hserlactone	no	20672	1256
P9B1-2.cut2000-1.region004	#P9B1-2	RiPP	RRE-containing	no	20270	1257
PC19.cut2000-8.region002	#PC19	Hybrid	Hybrid	no	79079	1258
W037.complete-Chr1.region001	#W037	RiPP	RiPP-like	no	8694	1262
PMMA48.cut2000-2.region001	#PMMA48	Terpene	terpene	no	20846	1265
PP63.cut2000-24.region001	#PP63	Other	hserlactone	yes	4458	1266
P9B9.cut2000-3.region001	#P9B9	Other	arylpolyene	no	43183	1267
S057.cut2000-1.region001	#S057	Other	arylpolyene	no	41137	1268
PET53.cut2000-1.region001	#PET53	Terpene	terpene	no	20846	1269
W006.cut2000-2.region001	#W006	Other	arylpolyene	no	43773	1270
H035.cut2000-12.region002	#H035	RiPP	RiPP-like	no	10345	1273
P1G8-1.cut2000-3.region002	#P1G8-1	Terpene	terpene	no	20870	1274
W003.complete-c00001_Jannasc...region003	#W003	Polyketide	T3PKS	no	41068	1275
L017.cut2000-6.region001	#L017	NRP	NRPS	yes	21542	1281
pe34.cut2000-5.region002	#pe34	Hybrid	Hybrid	yes	52675	1285
P7C12-3.cut2000-2.region001	#P7C12-3	Terpene	terpene	no	20840	1286
H60.cut2000-5.region001	#H60	Terpene	terpene	no	22462	1287
PET59.cut2000-20.region001	#PET59	Other	hserlactone	yes	18395	1288
H022.cut2000-c00026_NODE_26...region001	#H022	Other	ladderane	yes	21159	1290
S106.cut2000-1.region002	#S106	Terpene	terpene	no	21143	1291
S409.cut2000-c00003_NODE_3_...region001	#S409	NRP	NRPS	no	43939	1292
L043.cut2000-16.region001	#L043	Polyketide	T3PKS	yes	32494	1293
P5E3.cut2000-12.region001	#P5E3	Polyketide	T3PKS	no	41089	1296
PP75.cut2000-2.region001	#PP75	Other	arylpolyene	no	46418	1297
PMMA3-1.cut2000-2.region002	#PMMA3-1	Other	hserlactone	no	20639	1298
M333.cut2000-3.region001	#M333	RiPP	thioamitides	no	22507	1299
PP125.cut2000-1.region002	#PP125	Other	arylpolyene	no	41143	1300
M302.cut2000-4.region001	#M302	Other	NAPAA	no	63369	1302
H44.cut2000-14.region001	#H44	Terpene	terpene	yes	11587	1303
M382.complete-c00001_Unclass...region004	#M382	NRP	NRPS	no	41797	1305
PE37.cut2000-2.region002	#PE37	Other	ectoine	no	10393	1306
PP91.cut2000-1.region003	#PP91	Polyketide	T3PKS	no	41083	1308
P6D5.cut2000-1.region001	#P6D5	Hybrid	Hybrid	no	24539	1309
M658.complete-c00003_Leising...region001	#M658	Hybrid	Hybrid	no	50962	1310
PS32.cut2000-1.region001	#PS32	Terpene	terpene	no	24759	1312
S316.cut2000-10.region001	#S316	Other	betalactone	yes	17914	1313
PP-148.cut2000-1.region002	#PP-148	Terpene	terpene	no	20828	1314
PS34.cut2000-1.region001	#PS34	Polyketide	T3PKS	yes	29190	1316
M568.cut2000-c00009_NODE_9_...region001	#M568	Other	betalactone	no	23302	1317
M363.cut2000-1.region001	#M363	Other	betalactone	no	28611	1318
S119.cut2000-3.region001	#S119	Hybrid	Hybrid	no	55622	1320
H27.cut2000-1.region002	#H27	Hybrid	Hybrid	no	52690	1321
M563.cut2000-3.region001	#M563	RiPP	lanthipeptide-class-iv	no	21965	1322
M565.cut2000-c00005_NODE_5_...region002	#M565	RiPP	lanthipeptide-class-iv	no	21965	1322
S157.complete-Chr1.region002	#S157	Other	siderophore	no	12406	1323
M087.cut2000-c00001_NODE_1_...region001	#M087	RiPP	lanthipeptide-class-iv	no	22724	1325
M360.cut2000-1.region002	#M360	Terpene	terpene	no	24317	1327
L032.cut2000-c00002_NODE_2_...region001	#L032	Hybrid	Hybrid	no	41107	1328
M500.cut2000-12.region002	#M500	Other	redox-cofactor	no	22196	1329
pet23.cut2000-1.region001	#pet23	Terpene	terpene	no	21053	1330
S106.cut2000-5.region001	#S106	Other	siderophore	no	14906	1332
M044.cut2000-29.region001	#M044	Hybrid	Hybrid	yes	7017	1338
L039.cut2000-4.region001	#L039	RiPP	lanthipeptide-class-iv	yes	18599	1339
M554.cut2000-148.region001	#M554	Other	PUFA	yes	2123	1340
PS-1.cut2000-3.region001	#PS-1	Other	hserlactone	no	20594	1341
P5F4-3.cut5000-1.region001	#P5F4-3	Other	redox-cofactor	no	28383	1342
PS52.cut2000-7.region001	#PS52	Terpene	terpene	no	20909	1343
S248.cut2000-1.region001	#S248	Terpene	terpene	no	20478	1344
W056.cut2000-c00003_NODE_3_...region001	#W056	Terpene	terpene	no	20765	1346
M319.cut2000-1.region003	#M319	Other	betalactone	no	30473	1348
S251.cut2000-c00002_NODE_2_...region002	#S251	RiPP	RiPP-like	no	12732	1349
M632.complete-c00001_Phaeoba...region003	#M632	Other	hserlactone	no	18893	1350
M636.complete-c00001_Phaeoba...region003	#M636	Other	hserlactone	no	18834	1350
pe15.cut2000-1.region002	#pe15	Other	siderophore	no	12349	1353
M607.cut2000-c00002_NODE_2_...region002	#M607	RiPP	RRE-containing	no	20351	1354
T003.cut2000-6.region001	#T003	Terpene	terpene	no	24485	1355
W003.complete-c00001_Jannasc...region005	#W003	Other	hserlactone	no	20588	1356
L036.cut2000-1.region001	#L036	NRP	NRPS	no	43954	1357
M317.complete-c00001_Jannasc...region002	#M317	Other	hserlactone	no	19101	1358
S132.complete-c00001_Leising...region006	#S132	NRP	NRPS-like	no	43942	1359
S343.cut2000-12.region001	#S343	Polyketide	T3PKS	no	41101	1360
P9B1-2.cut2000-1.region002	#P9B1-2	Terpene	terpene	no	24347	1361
M322.cut2000-19.region001	#M322	Terpene	terpene	no	21733	1362
PMMA37.cut2000-2.region001	#PMMA37	RiPP	RRE-containing	no	20273	1363
M527.complete-c00007_Leising...region001	#M527	Other	hserlactone	yes	13703	1367
S227.cut2000-2.region001	#S227	Hybrid	Hybrid	no	43559	1368
S132.complete-c00001_Leising...region003	#S132	Other	hserlactone	no	20573	1369
PE-51.cut2000-1.region001	#PE-51	Hybrid	Hybrid	no	23499	1370
S254.cut2000-1.region001	#S254	Other	betalactone	no	27745	1372
PC47.cut2000-3.region001	#PC47	Other	hserlactone	no	20522	1373
pe10.cut2000-2.region001	#pe10	Other	hserlactone	no	20522	1373
pe26.cut2000-1.region001	#pe26	Other	hserlactone	no	19131	1373
PE17.cut2000-1.region001	#PE17	Other	arylpolyene	no	41143	1376
SBM1D2.cut2000-c00045_NODE_45...region001	#SBM1D2	Hybrid	Hybrid	yes	15589	1377
T037.cut2000-c00010_NODE_10...region001	#T037	NRP	NRPS-like	no	42778	1378
M627.complete-c00001_Phaeoba...region003	#M627	Other	hserlactone	no	19547	1379
M500.cut2000-19.region001	#M500	Other	NAGGN	yes	11684	1380
S419.cut2000-c00001_NODE_1_...region001	#S419	RiPP	thioamitides	no	21892	1383
S141.complete-c00001_Leising...region001	#S141	Other	hserlactone	no	19814	1384
PET-13.cut2000-2.region001	#PET-13	Other	siderophore	no	11863	1386
PMMA32.cut2000-2.region002	#PMMA32	Other	arylpolyene	no	41143	1387
PP78.cut2000-1.region001	#PP78	Terpene	terpene	no	20783	1388
pe30.cut2000-1.region004	#pe30	Hybrid	Hybrid	no	31135	1389
P6B5.cut2000-1.region002	#P6B5	Hybrid	Hybrid	no	25770	1392
BM7D12.cut2000-c00006_NODE_6_...region001	#BM7D12	RiPP	RiPP-like	no	10837	1393
BM9D10.cut2000-c00012_NODE_12...region001	#BM9D10	RiPP	RiPP-like	no	10837	1393
P9H4.cut2000-5.region001	#P9H4	Terpene	terpene	no	22455	1394
PE-18.cut2000-4.region001	#PE-18	Other	arylpolyene	no	43702	1397
PE-22.cut2000-3.region001	#PE-22	RiPP	lanthipeptide-class-i	no	26511	1398
M346.cut2000-4.region001	#M346	Terpene	terpene	no	20783	1399
pe13.cut2000-5.region001	#pe13	Terpene	terpene	no	20783	1399
T019.cut2000-18.region001	#T019	RiPP	RiPP-like	no	10816	1401
W030.complete-Chr1.region005	#W030	Other	siderophore	no	13983	1402
M712.cut2000-1.region001	#M712	Other	arylpolyene	no	41116	1404
S414.cut2000-c00002_NODE_2_...region001	#S414	Other	NAPAA	no	33999	1405
S222.cut2000-2.region002	#S222	RiPP	RiPP-like	no	10861	1406
S223.complete-c00001_Sulfito...region004	#S223	RiPP	RiPP-like	no	10861	1406
W008.cut2000-1.region002	#W008	RiPP	RiPP-like	no	10849	1406
W028.complete-c00001_Sulfito...region001	#W028	RiPP	RiPP-like	no	10849	1406
a2.cut2000-2.region002	#a2	RiPP	RiPP-like	no	10861	1406
b4.cut2000-1.region002	#b4	RiPP	RiPP-like	no	10861	1406
pe18.cut2000-1.region001	#pe18	RiPP	RiPP-like	no	10849	1406
M382.complete-c00001_Unclass...region001	#M382	Other	hserlactone	no	18812	1411
H77.cut2000-5.region001	#H77	Other	redox-cofactor	no	22140	1412
PC26.cut2000-2.region001	#PC26	Other	resorcinol	no	41158	1413
P9A6.cut2000-11.region001	#P9A6	Other	hserlactone	no	20636	1415
PE45.cut2000-3.region001	#PE45	NRP	NRPS	no	51658	1416
S224.cut2000-8.region001	#S224	Hybrid	Hybrid	no	29908	1419
PS42.cut2000-12.region001	#PS42	Polyketide	T3PKS	no	41083	1420
M533.cut2000-2.region002	#M533	Other	arylpolyene	no	43668	1422
PP22.cut2000-6.region001	#PP22	Terpene	terpene	no	20837	1423
S132.complete-c00001_Leising...region007	#S132	Hybrid	Hybrid	no	36879	1425
S405.cut2000-c00005_NODE_5_...region001	#S405	Other	ectoine	no	10390	1426
S251.cut2000-c00012_NODE_12...region001	#S251	NRP	NRPS	yes	13017	1429
P7H4-1.cut2000-3.region002	#P7H4-1	Polyketide	T3PKS	no	41053	1430
S082.cut2000-1.region002	#S082	Other	arylpolyene	no	41164	1432
S251.cut2000-c00001_NODE_1_...region002	#S251	Terpene	terpene	no	21899	1434
W049.cut2000-1.region002	#W049	Hybrid	Hybrid	no	56771	1435
PET158.cut5000-6.region001	#PET158	Polyketide	T3PKS	no	41056	1436
M588.cut2000-c00068_NODE_68...region001	#M588	NRP	NRPS	yes	14956	1437
S291.cut2000-15.region001	#S291	Other	betalactone	yes	19588	1438
S119.cut2000-1.region001	#S119	Other	betalactone	no	29425	1440
M588.cut2000-c00038_NODE_38...region001	#M588	NRP	NRPS	yes	35555	1441
PET59.cut2000-1.region002	#PET59	Terpene	terpene	no	21161	1443
S172.complete-Chr1.region001	#S172	NRP	NRPS	no	43858	1444
PP-148.cut2000-1.region001	#PP-148	Other	phosphonate	no	41596	1445
M038.cut2000-c00007_NODE_7_...region001	#M038	Hybrid	Hybrid	yes	65936	1449
P6A5.cut2000-1.region001	#P6A5	Terpene	terpene	no	22457	1450
W049.cut2000-2.region001	#W049	RiPP	RiPP-like	no	11029	1451
PE37.cut2000-3.region002	#PE37	Other	siderophore	no	14351	1452
PMMA75.cut2000-9.region001	#PMMA75	Polyketide	T1PKS	yes	40095	1453
L036.cut2000-5.region001	#L036	Hybrid	Hybrid	no	22682	1454
M319.cut2000-1.region001	#M319	Other	betalactone	no	23369	1455
M635.complete-c00004_Phaeoba...region001	#M635	NRP	NRPS-like	yes	28235	1457
M527.complete-c00001_Leising...region007	#M527	Other	hserlactone	no	20224	1458
M044.cut2000-7.region001	#M044	NRP	NRPS	yes	70476	1461
PE90.cut2000-43.region001	#PE90	RiPP	lassopeptide	yes	2013	1463
S018.cut2000-3.region001	#S018	Other	betalactone	no	26850	1465
PP52.cut2000-1.region001	#PP52	RiPP	proteusin	no	23521	1466
PC10.cut2000-7.region001	#PC10	Hybrid	Hybrid	yes	63706	1467
PE-44.cut2000-2.region001	#PE-44	NRP	NRPS	yes	28558	1470
S251.cut2000-c00003_NODE_3_...region004	#S251	Hybrid	Hybrid	yes	27528	1471
PS34.cut2000-6.region002	#PS34	Hybrid	Hybrid	no	23518	1472
pet23.cut2000-4.region001	#pet23	Other	betalactone	no	27209	1474
M319.cut2000-2.region002	#M319	Other	siderophore	no	13631	1475
PMMA33.cut2000-8.region001	#PMMA33	NRP	NRPS	yes	2585	1476
PET81.cut2000-1.region002	#PET81	RiPP	RiPP-like	no	10837	1477
L034.cut2000-2.region001	#L034	Hybrid	Hybrid	no	23149	1478
T013.cut2000-12.region001	#T013	Terpene	terpene	no	22450	1480
M328.cut2000-c00008_NODE_8_...region002	#M328	NRP	NRPS-like	no	42778	1482
P6A5.cut2000-4.region002	#P6A5	Polyketide	T3PKS	no	41053	1483
M301.cut2000-3.region001	#M301	RiPP	RiPP-like	no	10285	1484
M302.cut2000-13.region002	#M302	RiPP	RiPP-like	no	10285	1484
M311.cut2000-8.region001	#M311	RiPP	RiPP-like	no	10285	1484
PC45.cut2000-14.region002	#PC45	RiPP	RiPP-like	no	10285	1484
P9G8.cut5000-2.region001	#P9G8	Polyketide	T3PKS	no	41053	1489
L014.cut2000-5.region002	#L014	Polyketide	T3PKS	no	41083	1491
H100.cut2000-5.region002	#H100	Other	arylpolyene	no	43622	1492
W055.cut2000-c00001_NODE_1_...region003	#W055	Other	betalactone	no	27365	1493
T029.cut2000-14.region001	#T029	Hybrid	Hybrid	no	44356	1496
M527.complete-c00003_Leising...region001	#M527	Hybrid	Hybrid	no	49834	1497
H48.cut2000-1.region001	#H48	NRP	NRPS	no	64021	1498
Z008.Chr1.region006	#Z008	Terpene	terpene	no	20864	1499
S409.cut2000-c00002_NODE_2_...region001	#S409	NRP	NRPS	yes	47918	1501
W029.cut2000-7.region001	#W029	Hybrid	Hybrid	no	23530	1502
L034.cut2000-3.region002	#L034	Polyketide	T3PKS	no	41101	1504
PET43.cut2000-2.region002	#PET43	Terpene	terpene	no	20843	1505
PS57.cut2000-15.region001	#PS57	Other	siderophore	no	11860	1507
PE-44.cut2000-101.region001	#PE-44	Other	siderophore	yes	9068	1508
M348.cut2000-1.region007	#M348	Terpene	terpene	no	20780	1509
M510.cut2000-c00001_NODE_1_...region002	#M510	Other	resorcinol	no	41152	1510
S251.cut2000-c00002_NODE_2_...region007	#S251	NRP	NRPS	no	47137	1511
S230.cut2000-1.region001	#S230	Terpene	terpene	no	20840	1513
PMMA30.cut2000-1.region001	#PMMA30	Terpene	terpene	no	20846	1514
M610.cut2000-4.region001	#M610	Terpene	terpene	no	20843	1516
PP90.cut2000-5.region001	#PP90	RiPP	lanthipeptide-class-i	no	26444	1518
S122.complete-c00005_Leising...region001	#S122	NRP	NRPS-like	yes	25703	1519
W058.cut2000-c00013_NODE_13...region002	#W058	NRP	NRPS-like	yes	41456	1521
M382.complete-c00001_Unclass...region006	#M382	Other	ectoine	no	10387	1522
M087.cut2000-c00038_NODE_38...region001	#M087	NRP	NRPS	yes	10120	1523
T105.cut2000-c00002_NODE_2_...region001	#T105	Other	ectoine	no	10387	1524
T107.cut2000-1.region001	#T107	Other	ectoine	no	10387	1524
T110.cut2000-c00010_NODE_10...region001	#T110	Other	ectoine	no	10387	1524
PMMA29.cut2000-9.region001	#PMMA29	Other	ectoine	no	10387	1524
PP14.cut2000-1.region002	#PP14	Other	ectoine	no	10387	1524
PP37.cut2000-8.region001	#PP37	Other	ectoine	no	10387	1524
P5A1-2.cut2000-3.region001	#P5A1-2	NRP	NRPS	no	43876	1526
PE43.cut2000-1.region001	#PE43	RiPP	RiPP-like	no	11461	1527
T015.cut2000-c00003_NODE_3_...region001	#T015	Other	siderophore	no	13982	1528
W030.complete-Chr1.region003	#W030	Hybrid	Hybrid	no	35048	1530
S343.cut2000-1.region001	#S343	Terpene	terpene	no	20834	1531
PE45.cut2000-2.region001	#PE45	Hybrid	Hybrid	no	53756	1533
M087.cut2000-c00041_NODE_41...region001	#M087	NRP	NRPS	yes	6029	1534
PS10.cut2000-1.region001	#PS10	Other	arylpolyene	no	43686	1536
PC35.cut2000-1.region002	#PC35	RiPP	RiPP-like	no	10852	1537
PC41.cut2000-4.region001	#PC41	RiPP	RiPP-like	no	10852	1537
PC55.cut2000-4.region001	#PC55	RiPP	RiPP-like	no	10852	1537
PE76.cut2000-5.region001	#PE76	RiPP	RiPP-like	no	10852	1537
PE90.cut2000-4.region001	#PE90	RiPP	RiPP-like	no	10852	1537
PET96.cut2000-1.region003	#PET96	RiPP	RiPP-like	no	10852	1537
PP35.cut2000-5.region001	#PP35	RiPP	RiPP-like	no	10852	1537
T030.cut2000-c00009_NODE_9_...region001	#T030	Hybrid	Hybrid	no	51915	1539
PET61.cut2000-1.region003	#PET61	Terpene	terpene	no	20837	1541
S022.cut2000-1.region001	#S022	Other	ectoine	no	10405	1542
PMMA-55.cut2000-8.region002	#PMMA-55	Polyketide	T3PKS	yes	25648	1543
T015.cut2000-c00001_NODE_1_...region001	#T015	RiPP	RRE-containing	no	20261	1544
W055.cut2000-c00002_NODE_2_...region005	#W055	Polyketide	T3PKS	yes	32387	1545
M510.cut2000-c00001_NODE_1_...region001	#M510	RiPP	RRE-containing	no	20264	1546
PET-107-1.cut2000-11.region001	#PET-107-1	Terpene	terpene	no	20837	1547
P4D10-2.cut2000-3.region001	#P4D10-2	Other	betalactone	no	27880	1548
S347.cut2000-4.region001	#S347	Other	siderophore	no	14979	1549
M650.complete-c00001_Phaeoba...region005	#M650	Other	hserlactone	no	20573	1550
PE-41.cut2000-1.region002	#PE-41	Polyketide	T3PKS	no	41071	1551
M346.cut2000-6.region001	#M346	Other	hserlactone	no	20738	1552
PP91.cut2000-1.region005	#PP91	Terpene	terpene	no	20837	1554
S251.cut2000-c00005_NODE_5_...region001	#S251	NRP	NRPS	yes	26534	1555
PMMA9.cut2000-1.region001	#PMMA9	Other	siderophore	no	14896	1556
S055.cut2000-11.region001	#S055	Other	hserlactone	no	20651	1557
S204.complete-c00001_Aliiros...region004	#S204	Other	hserlactone	no	20651	1557
Z001.cut2000-c00009_NODE_9_...region001	#Z001	Other	ectoine	no	10387	1558
PC27.cut2000-7.region001	#PC27	NRP	NRPS	no	44449	1559
M044.cut2000-4.region001	#M044	Hybrid	Hybrid	no	71810	1560
PET43.cut2000-2.region001	#PET43	Other	arylpolyene	no	41143	1563
L036.cut2000-2.region001	#L036	Other	hserlactone	no	20633	1564
S419.cut2000-c00002_NODE_2_...region002	#S419	Other	NAGGN	no	14729	1565
H009.cut2000-5.region001	#H009	Terpene	terpene	no	21143	1567
H020.cut2000-c00003_NODE_3_...region001	#H020	Terpene	terpene	no	21143	1567
H029.cut2000-1.region001	#H029	Terpene	terpene	no	21143	1567
H042.cut2000-1.region002	#H042	Terpene	terpene	no	21143	1567
M603.cut2000-2.region001	#M603	Terpene	terpene	no	21143	1567
T038.cut2000-1.region003	#T038	Terpene	terpene	no	21143	1567
Z005.cut2000-3.region001	#Z005	Terpene	terpene	no	21143	1567
b17-6.cut5000-2.region001	#b17-6	Terpene	terpene	no	21143	1567
H27.cut2000-1.region001	#H27	Terpene	terpene	no	18759	1567
P9A12-2.cut2000-1.region003	#P9A12-2	Terpene	terpene	no	21149	1567
PE37.cut2000-7.region002	#PE37	RiPP	RiPP-like	no	10846	1570
W057.cut2000-c00001_NODE_1_...region002	#W057	Terpene	terpene	no	24843	1572
M071.cut2000-c00003_NODE_3_...region001	#M071	Other	ectoine	no	7681	1575
pe_1.cut2000-8.region001	#pe_1	Other	siderophore	no	14864	1576
PMMA32.cut2000-1.region001	#PMMA32	Terpene	terpene	no	20846	1577
SBM1D2.cut2000-c00001_NODE_1_...region001	#SBM1D2	Polyketide	T3PKS	no	41086	1580
S107.cut2000-10.region001	#S107	Terpene	terpene	yes	15289	1582
P6D5.cut2000-1.region003	#P6D5	RiPP	thioamitides	no	21829	1583
W049.cut2000-10.region001	#W049	Other	arylpolyene	no	43801	1584
PMMA90.cut2000-1.region001	#PMMA90	Terpene	terpene	no	22441	1585
PP52.cut2000-7.region001	#PP52	Hybrid	Hybrid	yes	28035	1586
P9A12-2.cut2000-1.region002	#P9A12-2	Hybrid	Hybrid	no	53567	1587
W029.cut2000-6.region002	#W029	Other	siderophore	no	13493	1588
S426.cut2000-c00002_NODE_2_...region002	#S426	RiPP	RiPP-like	no	10852	1589
PE86.cut2000-1.region001	#PE86	RiPP	RiPP-like	no	10828	1593
S088.cut2000-3.region001	#S088	Terpene	terpene	no	20846	1594
H44.cut2000-1.region001	#H44	Terpene	terpene	no	20837	1595
PP67.cut2000-1.region004	#PP67	Hybrid	Hybrid	no	23539	1596
BK5B9.cut2000-c00069_NODE_69...region001	#BK5B9	RiPP	RiPP-like	yes	7638	1597
S421.cut2000-c00001_NODE_1_...region003	#S421	Other	hserlactone	no	20436	1598
H61.cut2000-1.region002	#H61	Other	hserlactone	no	20436	1598
PMMA63.cut2000-9.region001	#PMMA63	Hybrid	Hybrid	no	53519	1599
H35.cut2000-3.region003	#H35	Terpene	terpene	no	20840	1601
W029.cut2000-3.region001	#W029	Terpene	terpene	no	20843	1603
PP17.cut2000-9.region001	#PP17	Other	arylpolyene	no	43587	1604
S414.cut2000-c00005_NODE_5_...region001	#S414	Other	arylpolyene	no	43603	1605
S132.complete-c00001_Leising...region001	#S132	Other	hserlactone	no	19959	1607
PP90.cut2000-3.region002	#PP90	Other	siderophore	no	13708	1608
W055.cut2000-c00002_NODE_2_...region004	#W055	Other	hserlactone	no	20636	1609
W023.cut2000-c00002_NODE_2_...region002	#W023	Terpene	terpene	no	20798	1610
H77.cut2000-18.region001	#H77	Terpene	terpene	no	20783	1612
P5A1-2.cut2000-1.region001	#P5A1-2	Other	resorcinol	yes	31298	1613
S248.cut2000-3.region001	#S248	Other	cyclic-lactone-autoinducer	no	20710	1614
PET155.cut2000-5.region001	#PET155	Terpene	terpene	no	20840	1615
PPs5.cut2000-14.region001	#PPs5	NRP	NRPS	no	44233	1617
L058.cut2000-c00012_NODE_12...region001	#L058	Other	hserlactone	no	20591	1620
S251.cut2000-c00002_NODE_2_...region004	#S251	RiPP	sactipeptide	no	21612	1622
PS52.cut2000-4.region003	#PS52	RiPP	RiPP-like	no	10318	1623
S038.cut2000-26.region001	#S038	NRP	NRPS	yes	2543	1624
W023.cut2000-c00001_NODE_1_...region002	#W023	Other	hserlactone	no	20576	1625
PP64.cut2000-5.region001	#PP64	Hybrid	Hybrid	no	46647	1626
PMMA33.cut2000-2.region001	#PMMA33	Hybrid	Hybrid	yes	62745	1627
PET57.cut2000-1.region003	#PET57	RiPP	RiPP-like	no	11437	1628
M312.cut2000-c00003_NODE_3_...region001	#M312	Other	siderophore	no	15551	1629
T038.cut2000-1.region002	#T038	Hybrid	Hybrid	no	52741	1630
PS85.cut2000-1.region002	#PS85	Hybrid	Hybrid	no	30830	1632
M333.cut2000-1.region002	#M333	Other	hserlactone	no	19797	1634
M087.cut2000-c00010_NODE_10...region001	#M087	Hybrid	Hybrid	yes	58571	1635
S022.cut2000-12.region001	#S022	NRP	NRPS-like	no	43621	1639
S044.complete-c00001_Aliiros...region001	#S044	RiPP	RiPP-like	no	10891	1640
PP68.cut5000-3.region002	#PP68	Other	arylpolyene	no	41161	1641
PS34.cut2000-3.region001	#PS34	RiPP	RRE-containing	no	17762	1642
H32.cut2000-2.region001	#H32	Other	siderophore	no	12349	1643
M533.cut2000-17.region001	#M533	Hybrid	Hybrid	no	55787	1644
S251.cut2000-c00003_NODE_3_...region003	#S251	Hybrid	Hybrid	no	105240	1645
PC12.cut2000-1.region002	#PC12	Other	arylpolyene	no	41188	1646
P1E1-2.cut2000-3.region002	#P1E1-2	Polyketide	T3PKS	no	41053	1648
M658.complete-c00001_Leising...region006	#M658	Other	hserlactone	no	20666	1650
T018.cut2000-c00002_NODE_2_...region001	#T018	Terpene	terpene	no	21149	1651
P4H8-1.cut2000-1.region002	#P4H8-1	Other	siderophore	no	19721	1654
M649.cut2000-5.region001	#M649	Terpene	terpene	no	20837	1655
S086.cut2000-3.region001	#S086	Terpene	terpene	no	20831	1657
H035.cut2000-7.region001	#H035	NRP	NRPS	yes	28195	1658
P8C12-1.cut2000-5.region002	#P8C12-1	NRP	NRPS	yes	28114	1658
PMMA-55.cut2000-7.region001	#PMMA-55	NRP	NRPS	yes	28111	1658
M588.cut2000-c00054_NODE_54...region001	#M588	Other	siderophore	no	12415	1659
M601.cut2000-1.region001	#M601	Other	resorcinol	no	41119	1660
BK6B12.cut2000-c00001_NODE_1_...region002	#BK6B12	NRP	NRPS	no	44086	1661
BM4H3.cut2000-c00003_NODE_3_...region001	#BM4H3	NRP	NRPS	no	44086	1661
S086.cut2000-21.region001	#S086	Terpene	terpene	yes	16674	1663
PE96.cut2000-20.region001	#PE96	Other	betalactone	yes	27950	1664
PE21.cut2000-1.region002	#PE21	RiPP	lanthipeptide-class-i	no	25536	1665
PP23.cut2000-4.region002	#PP23	Other	hserlactone	no	20603	1666
pe30.cut2000-1.region003	#pe30	Other	hserlactone	no	18873	1667
H022.cut2000-c00003_NODE_3_...region003	#H022	RiPP	RiPP-like	no	9733	1669
PP90.cut2000-3.region006	#PP90	RiPP	RiPP-like	no	9466	1669
[truncated: 1,148 more rows]

## Sheet: S3
Table S3. Information of the 11 pathogenic strains used for antimicrobial experiments.
Antibacterial experiment strains	Source	Note
Staphylococcus aureus ATCC 12600	Shanghai Beinuo Biology	pathogenic bacteria, MDR
Bacillus subtilis ATCC 23857	Shanghai Beinuo Biology
Escherichia coli ATCC 11775	Shanghai Beinuo Biology	pathogenic bacteria, MDR
Acinetobacter baumannii ATCC 19606	Shanghai Beinuo Biology	pathogenic bacteria, MDR
Cronobacter sakazakii ATCC 29544	Shanghai Beisi biotechnology	opportunistic foodborne pathogen bacteria
Salmonella bongori ATCC 43975	Shanghai Beisi biotechnology	pathogenic bacteria
Vibrio parahaemolyticus ems001	Laboratory	pathogenic bacteria
Vibrio alginolyticus xv22	Laboratory	pathogenic bacteria
Klebsiella pneumoniae ATCC 17978	Shanghai Beisi biotechnology	pathogenic bacteria
Pseudomonas aeruginosa PA01	Laboratory
Yersinia pseudotuberculosis BNCC336701	BeNa Culture Collection

## Sheet: S4
Table S4. Information of 50 marine biofilm strains with antibacterial activities.
Name	Genus	Species	Indicator Strains Inhibited	Note
#PE-41	Rossellomorea	Rossellomorea marisflavi	B. subtilis
#2-1-1	Epibacterium	Epibacterium mobile	B. subtilis; E. coli; S. aureus; C. sakazakii;	representative strain
#PS-70	Planococcus	Planococcus citreus	B. subtilis	representative strain
#PMMA-55	Bacillus	Bacillus altitudinis	B. subtilis; S. aureus	representative strain
#L12-2	Vibrio	Vibrio diabolicus	B. subtilis; E. coli; V. parahaemolyticus ems001; S. aureus; A. baumannii; C. sakazakii; S. bongori; Y. pseudotuberculosis
#PS34	Mesobacillus	Unclassified	B. subtilis
#pe_11	Vibrio	Vibrio proteolyticus	B. subtilis; V. parahaemolyticus ems001; S. aureus	representative strain
#P8C12-1	Bacillus	Bacillus altitudinis	B. subtilis; S. aureus
#PP90	Bacillus_A	Bacillus_A thuringiensis	B. subtilis
#PET-13	Pseudoalteromonas	Pseudoalteromonas arabiensis	B. subtilis; S. aureus
#PP26	Phaeobacter	Phaeobacter italicus	Y. pseudotuberculosis
#pe10	Shimia	Unclassified	B. subtilis	representative strain
#PP83	Aliiroseovarius	Aliiroseovarius crassostreae	C. sakazakii	representative strain
#H50	Phaeobacter	Phaeobacter inhibens	B. subtilis; E. coli; S. aureus; A. baumannii; S. bongori; Y. pseudotuberculosis
#PC23	Phaeobacter	Phaeobacter inhibens	B. subtilis; E. coli; S. aureus; A. baumannii; S. bongori; Y. pseudotuberculosis
#PPs5	Phaeobacter	Phaeobacter inhibens	B. subtilis; E. coli; S. aureus; A. baumannii; S. bongori; Y. pseudotuberculosis
#PP63	Phaeobacter	Phaeobacter inhibens	B. subtilis; E. coli; S. aureus; A. baumannii; S. bongori; Y. pseudotuberculosis
#M619	Phaeobacter	Phaeobacter inhibens	S. aureus; B. subtilis; E. coli; Y. pseudotuberculosis	representative strain
#M623	Phaeobacter	Phaeobacter inhibens	V. parahaemolyticus ems001; S. aureus; B. subtilis; E. coli; A. baumannii; Y. pseudotuberculosis
#M624	Phaeobacter	Phaeobacter inhibens	V. parahaemolyticus ems001; S. aureus; B. subtilis; E. coli; A. baumannii; Y. pseudotuberculosis
#M625	Phaeobacter	Phaeobacter inhibens	V. parahaemolyticus ems001; S. aureus; B. subtilis; E. coli; A. baumannii; Y. pseudotuberculosis
#M626	Phaeobacter	Phaeobacter inhibens	V. parahaemolyticus ems001; S. aureus; B. subtilis; E. coli; A. baumannii; Y. pseudotuberculosis
#M627	Phaeobacter	Phaeobacter inhibens	V. parahaemolyticus ems001; S. aureus; B. subtilis; E. coli; A. baumannii; Y. pseudotuberculosis
#M628	Phaeobacter	Phaeobacter inhibens	V. parahaemolyticus ems001; S. aureus; B. subtilis; E. coli; A. baumannii; Y. pseudotuberculosis
#M632	Phaeobacter	Phaeobacter inhibens	V. parahaemolyticus ems001; S. aureus; B. subtilis; E. coli; A. baumannii; Y. pseudotuberculosis
#M634	Phaeobacter	Phaeobacter inhibens	V. parahaemolyticus ems001; S. aureus; B. subtilis; E. coli; A. baumannii; Y. pseudotuberculosis
#M635	Phaeobacter	Phaeobacter inhibens	V. parahaemolyticus ems001; S. aureus; B. subtilis; E. coli; A. baumannii; Y. pseudotuberculosis
#M636	Phaeobacter	Phaeobacter inhibens	V. parahaemolyticus ems001; S. aureus; B. subtilis; E. coli; A. baumannii; Y. pseudotuberculosis
#M643	Phaeobacter	Phaeobacter inhibens	V. parahaemolyticus ems001; S. aureus; B. subtilis; E. coli; A. baumannii; Y. pseudotuberculosis
#M644	Phaeobacter	Phaeobacter inhibens	V. parahaemolyticus ems001; S. aureus; B. subtilis; E. coli; A. baumannii; Y. pseudotuberculosis
#M646	Phaeobacter	Phaeobacter inhibens	V. parahaemolyticus ems001; S. aureus; B. subtilis; E. coli; A. baumannii; Y. pseudotuberculosis
#M647	Phaeobacter	Phaeobacter inhibens	V. parahaemolyticus ems001; S. aureus; B. subtilis; E. coli; A. baumannii; Y. pseudotuberculosis
#M650	Phaeobacter	Phaeobacter inhibens	V. parahaemolyticus ems001; S. aureus; B. subtilis; E. coli; A. baumannii; Y. pseudotuberculosis
#M631	Phaeobacter	Phaeobacter inhibens	V. parahaemolyticus ems001; S. aureus; B. subtilis; E. coli; Y. pseudotuberculosis; S. bongori; A. baumannii
#M602	Leisingera	Leisingera aquaemixtae	S. aureus; B. subtilis; E. coli; A. baumannii; K. pneumoniae; P. aeruginosa; V. alginolyticus xv22; S. bongori; C. sakazakii; Y. pseudotuberculosis	representative strain
#M569	Microbulbifer	Unclassified	B. subtilis
#M601	Flocculibacter	Flocculibacter collagenilyticus	B. subtilis; S. aureus; A. baumannii	representative strain
#T019	Rossellomorea	Rossellomorea aquimaris_C	B. subtilis; V. parahaemolyticus ems001; S. aureus	representative strain
#S137	Aliiroseovarius	Aliiroseovarius crassostreae	B. subtilis
#S197	Planococcus	Planococcus citreus	B. subtilis
#BK2G11	Qipengyuania	Unclassified	B. subtilis; S. bongori
#H035	Bacillus	Bacillus altitudinis	B. subtilis
#H007	Rossellomorea	Rossellomorea vietnamensis	B. subtilis
#M324	Pseudoalteromonas	Pseudoalteromonas arabiensis	B. subtilis; S. aureus
#M044	Pseudoalteromonas	Pseudoalteromonas elyakovii	S. aureus; B. subtilis; Y. pseudotuberculosis; E. coli; A. baumannii; V. parahaemolyticus ems001; V. alginolyticus xv22; C. sakazakii; K. pneumoniae; S. bongori	representative strain
#S409	Serratia	Serratia marcescens	B. subtilis	representative strain
#M633	Phaeobacter	Phaeobacter inhibens	V. parahaemolyticus ems001; S. aureus; B. subtilis; E. coli; Y. pseudotuberculosis
#M583	Leisingera	Leisingera aquaemixtae	V. parahaemolyticus ems001; B. subtilis; Y. pseudotuberculosis; S. bongori; E. coli; S. aureus; A. baumannii; K. pneumoniae; C. sakazakii
#W029	Metabacillus	Metabacillus sp002577655	B. subtilis
#M597	Leisingera	Leisingera aquaemixtae	B. subtilis; C. sakazakii

## Sheet: S5
Table S5. Metabolite annotation in metabolomic data of the 12 representative marine biofilm strains.
Adduct	charge	cluster index	componentindex	Compound_Name	Compound_Source	Data_Collector	DEREPLICATOR+	G1	GNPSLibraryURL	GNPSLinkout_Cluster	GNPSLinkout_Network	INCHI	Instrument	Ion_Source	IonMode	Library_Class	MassDiff	MQScore	MZErrorPPM	name	number of spectra	parent mass	PI	precursor mass	RTConsensus	RTMean	selected	shared name	SharedPeaks	Smiles	SpectrumID	sum(precursor intensity)	tags	UniqueFileSources
	0	19116	-1					2		https://gnps.ucsd.edu//ProteoSAFe/result.jsp?task=aaef661948094345a970c6bcb67d0b3c&view=cluster_details&protein=19116&show=true	https://gnps.ucsd.edu/ProteoSAFe/result.jsp?view=network_displayer&componentindex=-1&task=aaef661948094345a970c6bcb67d0b3c&show=true									19116	2	418.228		418.228	0	437.141	FALSE	19116				78883		PMMA-55.mzXML
	0	16164	16					7		https://gnps.ucsd.edu//ProteoSAFe/result.jsp?task=aaef661948094345a970c6bcb67d0b3c&view=cluster_details&protein=16164&show=true	https://gnps.ucsd.edu/ProteoSAFe/result.jsp?view=network_displayer&componentindex=16&task=aaef661948094345a970c6bcb67d0b3c&show=true									16164	7	300.325		300.325	0	2031.61	FALSE	16164				781267		pe_11.mzXML
	0	17629	59					10		https://gnps.ucsd.edu//ProteoSAFe/result.jsp?task=aaef661948094345a970c6bcb67d0b3c&view=cluster_details&protein=17629&show=true	https://gnps.ucsd.edu/ProteoSAFe/result.jsp?view=network_displayer&componentindex=59&task=aaef661948094345a970c6bcb67d0b3c&show=true									17629	10	326.186		326.186	0	1635.89	FALSE	17629				805244		S409.mzXML
M+H	0	24250	361	Massbank:AC000735 Surfactin B|3-[(3S,6R,9S,12S,15R,18S,21S,25R)-9-(carboxymethyl)-25-(9-methyldecyl)-3,6,15,18-tetrakis(2-methylpropyl)-2,5,8,11,14,17,20,23-octaoxo-12-propan-2-yl-1-oxa-4,7,10,13,16,19,22-heptazacyclop	Isolated	Massbank	[Val7]-Surfactin_C14i_monomethyl_ester	4	http://gnps.ucsd.edu/ProteoSAFe/gnpslibraryspectrum.jsp?SpectrumID=CCMSLIB00005727861	https://gnps.ucsd.edu//ProteoSAFe/result.jsp?task=aaef661948094345a970c6bcb67d0b3c&view=cluster_details&protein=24250&show=true	https://gnps.ucsd.edu/ProteoSAFe/result.jsp?view=network_displayer&componentindex=361&task=aaef661948094345a970c6bcb67d0b3c&show=true	1S/C52H91N7O13/c1-29(2)19-17-15-13-14-16-18-20-35-27-42(60)53-36(21-22-43(61)62)46(65)54-37(23-30(3)4)47(66)56-39(25-32(7)8)50(69)59-45(34(11)12)51(70)57-40(28-44(63)64)49(68)55-38(24-31(5)6)48(67)58-41(26-33(9)10)52(71)72-35/h29-41,45H,13-28H2,1-12H3,(H,53,60)(H,54,65)(H,55,68)(H,56,66)(H,57,70)(H,58,67)(H,59,69)(H,61,62)(H,63,64)/t35-,36+,37+,38-,39-,40+,41+,45+/m1/s1	Hybrid FT	ESI	Positive	3	0.00701904	0.78397	6.86345	24250	4	1022.68	Massbank	1022.68	0	2817.82	FALSE	24250	17	CC(C)CCCCCCCC[C@@H]1CC(=O)N[C@H](C(=O)N[C@H](C(=O)N[C@@H](C(=O)N[C@H](C(=O)N[C@H](C(=O)N[C@@H](C(=O)N[C@H](C(=O)O1)CC(C)C)CC(C)C)CC(=O)O)C(C)C)CC(C)C)CC(C)C)CCC(=O)O	CCMSLIB00005727861	1747630	nan	PMMA-55.mzXML
	0	20230	6				Serratamolide_A_Serratamolide_A	55		https://gnps.ucsd.edu//ProteoSAFe/result.jsp?task=aaef661948094345a970c6bcb67d0b3c&view=cluster_details&protein=20230&show=true	https://gnps.ucsd.edu/ProteoSAFe/result.jsp?view=network_displayer&componentindex=6&task=aaef661948094345a970c6bcb67d0b3c&show=true									20230	55	515.333		515.333	0	2014.35	FALSE	20230				128000000		S409.mzXML
	0	19355	106					4		https://gnps.ucsd.edu//ProteoSAFe/result.jsp?task=aaef661948094345a970c6bcb67d0b3c&view=cluster_details&protein=19355&show=true	https://gnps.ucsd.edu/ProteoSAFe/result.jsp?view=network_displayer&componentindex=106&task=aaef661948094345a970c6bcb67d0b3c&show=true									19355	4	441.213		441.213	0	802.535	FALSE	19355				53463		PMMA-55.mzXML
	0	18215	83					6		https://gnps.ucsd.edu//ProteoSAFe/result.jsp?task=aaef661948094345a970c6bcb67d0b3c&view=cluster_details&protein=18215&show=true	https://gnps.ucsd.edu/ProteoSAFe/result.jsp?view=network_displayer&componentindex=83&task=aaef661948094345a970c6bcb67d0b3c&show=true									18215	6	354.216		354.216	0	1873.95	FALSE	18215				943485		S409.mzXML
	0	8163	-1					2		https://gnps.ucsd.edu//ProteoSAFe/result.jsp?task=aaef661948094345a970c6bcb67d0b3c&view=cluster_details&protein=8163&show=true	https://gnps.ucsd.edu/ProteoSAFe/result.jsp?view=network_displayer&componentindex=-1&task=aaef661948094345a970c6bcb67d0b3c&show=true									8163	2	162.111		162.111	0	79.0605	FALSE	8163				30629		S409.mzXML|PMMA-55.mzXML
	0	18339	-1					5		https://gnps.ucsd.edu//ProteoSAFe/result.jsp?task=aaef661948094345a970c6bcb67d0b3c&view=cluster_details&protein=18339&show=true	https://gnps.ucsd.edu/ProteoSAFe/result.jsp?view=network_displayer&componentindex=-1&task=aaef661948094345a970c6bcb67d0b3c&show=true									18339	5	360.274		360.274	0	1795.26	FALSE	18339				159533		PMMA-55.mzXML
	0	14919	-1					2		https://gnps.ucsd.edu//ProteoSAFe/result.jsp?task=aaef661948094345a970c6bcb67d0b3c&view=cluster_details&protein=14919&show=true	https://gnps.ucsd.edu/ProteoSAFe/result.jsp?view=network_displayer&componentindex=-1&task=aaef661948094345a970c6bcb67d0b3c&show=true									14919	2	263.141		263.141	0	541.452	FALSE	14919				40822		T019.mzXML|PMMA-55.mzXML
	0	16083	139					15		https://gnps.ucsd.edu//ProteoSAFe/result.jsp?task=aaef661948094345a970c6bcb67d0b3c&view=cluster_details&protein=16083&show=true	https://gnps.ucsd.edu/ProteoSAFe/result.jsp?view=network_displayer&componentindex=139&task=aaef661948094345a970c6bcb67d0b3c&show=true									16083	15	296.175		296.175	0	1510.31	FALSE	16083				3829920		S409.mzXML
	0	15988	-1					4		https://gnps.ucsd.edu//ProteoSAFe/result.jsp?task=aaef661948094345a970c6bcb67d0b3c&view=cluster_details&protein=15988&show=true	https://gnps.ucsd.edu/ProteoSAFe/result.jsp?view=network_displayer&componentindex=-1&task=aaef661948094345a970c6bcb67d0b3c&show=true									15988	4	290.134		290.134	0	276	FALSE	15988				306866		PP83.mzXML
	0	18137	-1					3		https://gnps.ucsd.edu//ProteoSAFe/result.jsp?task=aaef661948094345a970c6bcb67d0b3c&view=cluster_details&protein=18137&show=true	https://gnps.ucsd.edu/ProteoSAFe/result.jsp?view=network_displayer&componentindex=-1&task=aaef661948094345a970c6bcb67d0b3c&show=true									18137	3	347.219		347.219	0	2283.24	FALSE	18137				10838		M601.mzXML|M044.mzXML
	0	20745	-1					2		https://gnps.ucsd.edu//ProteoSAFe/result.jsp?task=aaef661948094345a970c6bcb67d0b3c&view=cluster_details&protein=20745&show=true	https://gnps.ucsd.edu/ProteoSAFe/result.jsp?view=network_displayer&componentindex=-1&task=aaef661948094345a970c6bcb67d0b3c&show=true									20745	2	568.307		568.307	0	2125.01	FALSE	20745				106244		M044.mzXML
	0	14707	-1					2		https://gnps.ucsd.edu//ProteoSAFe/result.jsp?task=aaef661948094345a970c6bcb67d0b3c&view=cluster_details&protein=14707&show=true	https://gnps.ucsd.edu/ProteoSAFe/result.jsp?view=network_displayer&componentindex=-1&task=aaef661948094345a970c6bcb67d0b3c&show=true									14707	2	258.241		258.241	0	1639.32	FALSE	14707				29677		M619.mzXML
	0	21836	433					4		https://gnps.ucsd.edu//ProteoSAFe/result.jsp?task=aaef661948094345a970c6bcb67d0b3c&view=cluster_details&protein=21836&show=true	https://gnps.ucsd.edu/ProteoSAFe/result.jsp?view=network_displayer&componentindex=433&task=aaef661948094345a970c6bcb67d0b3c&show=true									21836	4	697.279		697.279	0	366.435	FALSE	21836				694741		pe10.mzXML
	0	19131	128					15		https://gnps.ucsd.edu//ProteoSAFe/result.jsp?task=aaef661948094345a970c6bcb67d0b3c&view=cluster_details&protein=19131&show=true	https://gnps.ucsd.edu/ProteoSAFe/result.jsp?view=network_displayer&componentindex=128&task=aaef661948094345a970c6bcb67d0b3c&show=true									19131	15	419.154		419.154	0	352.066	FALSE	19131				1410850		2-1-1.mzXML|M602.mzXML|PP83.mzXML|M619.mzXML
	0	16035	-1					6		https://gnps.ucsd.edu//ProteoSAFe/result.jsp?task=aaef661948094345a970c6bcb67d0b3c&view=cluster_details&protein=16035&show=true	https://gnps.ucsd.edu/ProteoSAFe/result.jsp?view=network_displayer&componentindex=-1&task=aaef661948094345a970c6bcb67d0b3c&show=true									16035	6	292.045		292.045	0	1876.07	FALSE	16035				150211		T019.mzXML|PS-70.mzXML
M+NH4	0	24059	-1	TG(18:2/18:3/18:3); [M+NH4]+ C57H98N1O6	Commercial	Thomas Metz		24	http://gnps.ucsd.edu/ProteoSAFe/gnpslibraryspectrum.jsp?SpectrumID=CCMSLIB00010058531	https://gnps.ucsd.edu//ProteoSAFe/result.jsp?task=aaef661948094345a970c6bcb67d0b3c&view=cluster_details&protein=24059&show=true	https://gnps.ucsd.edu/ProteoSAFe/result.jsp?view=network_displayer&componentindex=-1&task=aaef661948094345a970c6bcb67d0b3c&show=true	nan	HCD; Velos	LC-ESI	Positive	1	0.00146484	0.796344	1.64084	24059	24	892.738	Thomas Metz	892.738	0	2852.8	FALSE	24059	23	nan	CCMSLIB00010058531	2082760	nan	M602.mzXML
	0	23354	27					5		https://gnps.ucsd.edu//ProteoSAFe/result.jsp?task=aaef661948094345a970c6bcb67d0b3c&view=cluster_details&protein=23354&show=true	https://gnps.ucsd.edu/ProteoSAFe/result.jsp?view=network_displayer&componentindex=27&task=aaef661948094345a970c6bcb67d0b3c&show=true									23354	5	871.572		871.572	0	3091.69	FALSE	23354				253033		pe10.mzXML|PP83.mzXML|PS-70.mzXML|M619.mzXML
	0	19509	-1					3		https://gnps.ucsd.edu//ProteoSAFe/result.jsp?task=aaef661948094345a970c6bcb67d0b3c&view=cluster_details&protein=19509&show=true	https://gnps.ucsd.edu/ProteoSAFe/result.jsp?view=network_displayer&componentindex=-1&task=aaef661948094345a970c6bcb67d0b3c&show=true									19509	3	453.162		453.162	0	541.331	FALSE	19509				227233		PP83.mzXML
	0	18188	-1					2		https://gnps.ucsd.edu//ProteoSAFe/result.jsp?task=aaef661948094345a970c6bcb67d0b3c&view=cluster_details&protein=18188&show=true	https://gnps.ucsd.edu/ProteoSAFe/result.jsp?view=network_displayer&componentindex=-1&task=aaef661948094345a970c6bcb67d0b3c&show=true									18188	2	352.164		352.164	0	884.376	FALSE	18188				27998		T019.mzXML
	0	14656	307					2		https://gnps.ucsd.edu//ProteoSAFe/result.jsp?task=aaef661948094345a970c6bcb67d0b3c&view=cluster_details&protein=14656&show=true	https://gnps.ucsd.edu/ProteoSAFe/result.jsp?view=network_displayer&componentindex=307&task=aaef661948094345a970c6bcb67d0b3c&show=true									14656	2	256.208		256.208	0	2415.8	FALSE	14656				93289		M601.mzXML
	0	20122	-1					2		https://gnps.ucsd.edu//ProteoSAFe/result.jsp?task=aaef661948094345a970c6bcb67d0b3c&view=cluster_details&protein=20122&show=true	https://gnps.ucsd.edu/ProteoSAFe/result.jsp?view=network_displayer&componentindex=-1&task=aaef661948094345a970c6bcb67d0b3c&show=true									20122	2	509.264		509.264	0	1664.71	FALSE	20122				68426		M044.mzXML
	0	14288	-1					2		https://gnps.ucsd.edu//ProteoSAFe/result.jsp?task=aaef661948094345a970c6bcb67d0b3c&view=cluster_details&protein=14288&show=true	https://gnps.ucsd.edu/ProteoSAFe/result.jsp?view=network_displayer&componentindex=-1&task=aaef661948094345a970c6bcb67d0b3c&show=true									14288	2	231.021		231.021	0	1005.4	FALSE	14288				43233		T019.mzXML
	0	18871	-1					4		https://gnps.ucsd.edu//ProteoSAFe/result.jsp?task=aaef661948094345a970c6bcb67d0b3c&view=cluster_details&protein=18871&show=true	https://gnps.ucsd.edu/ProteoSAFe/result.jsp?view=network_displayer&componentindex=-1&task=aaef661948094345a970c6bcb67d0b3c&show=true									18871	4	405.161		405.161	0	104.975	FALSE	18871				536579		S409.mzXML
	0	16053	-1					2		https://gnps.ucsd.edu//ProteoSAFe/result.jsp?task=aaef661948094345a970c6bcb67d0b3c&view=cluster_details&protein=16053&show=true	https://gnps.ucsd.edu/ProteoSAFe/result.jsp?view=network_displayer&componentindex=-1&task=aaef661948094345a970c6bcb67d0b3c&show=true									16053	2	293.211		293.211	0	2801.78	FALSE	16053				11532		M044.mzXML
	0	2507	-1					7		https://gnps.ucsd.edu//ProteoSAFe/result.jsp?task=aaef661948094345a970c6bcb67d0b3c&view=cluster_details&protein=2507&show=true	https://gnps.ucsd.edu/ProteoSAFe/result.jsp?view=network_displayer&componentindex=-1&task=aaef661948094345a970c6bcb67d0b3c&show=true									2507	7	122.095		122.095	0	1364.91	FALSE	2507				42433		PP83.mzXML|M619.mzXML|M602.mzXML|M601.mzXML|S409.mzXML|T019.mzXML
	0	16028	-1					2		https://gnps.ucsd.edu//ProteoSAFe/result.jsp?task=aaef661948094345a970c6bcb67d0b3c&view=cluster_details&protein=16028&show=true	https://gnps.ucsd.edu/ProteoSAFe/result.jsp?view=network_displayer&componentindex=-1&task=aaef661948094345a970c6bcb67d0b3c&show=true									16028	2	291.17		291.17	0	1599.82	FALSE	16028				98524		S409.mzXML
	0	23335	125					3		https://gnps.ucsd.edu//ProteoSAFe/result.jsp?task=aaef661948094345a970c6bcb67d0b3c&view=cluster_details&protein=23335&show=true	https://gnps.ucsd.edu/ProteoSAFe/result.jsp?view=network_displayer&componentindex=125&task=aaef661948094345a970c6bcb67d0b3c&show=true									23335	3	870.264		870.264	0	1434.95	FALSE	23335				1138910		M044.mzXML
	0	18016	-1					2		https://gnps.ucsd.edu//ProteoSAFe/result.jsp?task=aaef661948094345a970c6bcb67d0b3c&view=cluster_details&protein=18016&show=true	https://gnps.ucsd.edu/ProteoSAFe/result.jsp?view=network_displayer&componentindex=-1&task=aaef661948094345a970c6bcb67d0b3c&show=true									18016	2	342.311		342.311	0	1543.44	FALSE	18016				43814		pe_11.mzXML
	0	15291	205					25		https://gnps.ucsd.edu//ProteoSAFe/result.jsp?task=aaef661948094345a970c6bcb67d0b3c&view=cluster_details&protein=15291&show=true	https://gnps.ucsd.edu/ProteoSAFe/result.jsp?view=network_displayer&componentindex=205&task=aaef661948094345a970c6bcb67d0b3c&show=true									15291	25	276.107		276.107	0	323.585	FALSE	15291				5340010		pe10.mzXML|M619.mzXML|M602.mzXML|M601.mzXML|PMMA-55.mzXML|pe_11.mzXML|M044.mzXML
	0	23299	26					8		https://gnps.ucsd.edu//ProteoSAFe/result.jsp?task=aaef661948094345a970c6bcb67d0b3c&view=cluster_details&protein=23299&show=true	https://gnps.ucsd.edu/ProteoSAFe/result.jsp?view=network_displayer&componentindex=26&task=aaef661948094345a970c6bcb67d0b3c&show=true									23299	8	858.303		858.303	0	1697.38	FALSE	23299				12500000		M044.mzXML
	0	15157	-1					2		https://gnps.ucsd.edu//ProteoSAFe/result.jsp?task=aaef661948094345a970c6bcb67d0b3c&view=cluster_details&protein=15157&show=true	https://gnps.ucsd.edu/ProteoSAFe/result.jsp?view=network_displayer&componentindex=-1&task=aaef661948094345a970c6bcb67d0b3c&show=true									15157	2	273.168		273.168	0	493.315	FALSE	15157				254174		M044.mzXML
	0	19613	-1					2		https://gnps.ucsd.edu//ProteoSAFe/result.jsp?task=aaef661948094345a970c6bcb67d0b3c&view=cluster_details&protein=19613&show=true	https://gnps.ucsd.edu/ProteoSAFe/result.jsp?view=network_displayer&componentindex=-1&task=aaef661948094345a970c6bcb67d0b3c&show=true									19613	2	458.295		458.295	0	778.947	FALSE	19613				24430		PS-70.mzXML
	0	23689	-1					4		https://gnps.ucsd.edu//ProteoSAFe/result.jsp?task=aaef661948094345a970c6bcb67d0b3c&view=cluster_details&protein=23689&show=true	https://gnps.ucsd.edu/ProteoSAFe/result.jsp?view=network_displayer&componentindex=-1&task=aaef661948094345a970c6bcb67d0b3c&show=true									23689	4	872.575		872.575	0	3067.67	FALSE	23689				49488		PS-70.mzXML
	0	14769	-1					2		https://gnps.ucsd.edu//ProteoSAFe/result.jsp?task=aaef661948094345a970c6bcb67d0b3c&view=cluster_details&protein=14769&show=true	https://gnps.ucsd.edu/ProteoSAFe/result.jsp?view=network_displayer&componentindex=-1&task=aaef661948094345a970c6bcb67d0b3c&show=true									14769	2	259.164		259.164	0	521.548	FALSE	14769				67078		T019.mzXML|PS-70.mzXML
	0	19945	-1					38		https://gnps.ucsd.edu//ProteoSAFe/result.jsp?task=aaef661948094345a970c6bcb67d0b3c&view=cluster_details&protein=19945&show=true	https://gnps.ucsd.edu/ProteoSAFe/result.jsp?view=network_displayer&componentindex=-1&task=aaef661948094345a970c6bcb67d0b3c&show=true									19945	38	495.285		495.285	0	2004.88	FALSE	19945				16100000		M044.mzXML
	0	24171	-1					3		https://gnps.ucsd.edu//ProteoSAFe/result.jsp?task=aaef661948094345a970c6bcb67d0b3c&view=cluster_details&protein=24171&show=true	https://gnps.ucsd.edu/ProteoSAFe/result.jsp?view=network_displayer&componentindex=-1&task=aaef661948094345a970c6bcb67d0b3c&show=true									24171	3	969.559		969.559	0	924.445	FALSE	24171				100445		T019.mzXML
	0	23350	27					5		https://gnps.ucsd.edu//ProteoSAFe/result.jsp?task=aaef661948094345a970c6bcb67d0b3c&view=cluster_details&protein=23350&show=true	https://gnps.ucsd.edu/ProteoSAFe/result.jsp?view=network_displayer&componentindex=27&task=aaef661948094345a970c6bcb67d0b3c&show=true									23350	5	871.571		871.571	0	3149.16	FALSE	23350				193726		M602.mzXML|M601.mzXML|PP83.mzXML|PS-70.mzXML
	0	2764	-1					4		https://gnps.ucsd.edu//ProteoSAFe/result.jsp?task=aaef661948094345a970c6bcb67d0b3c&view=cluster_details&protein=2764&show=true	https://gnps.ucsd.edu/ProteoSAFe/result.jsp?view=network_displayer&componentindex=-1&task=aaef661948094345a970c6bcb67d0b3c&show=true									2764	4	122.095		122.095	0	1262.66	FALSE	2764				26013		pe10.mzXML|PP83.mzXML|M601.mzXML
	0	5296	-1					3		https://gnps.ucsd.edu//ProteoSAFe/result.jsp?task=aaef661948094345a970c6bcb67d0b3c&view=cluster_details&protein=5296&show=true	https://gnps.ucsd.edu/ProteoSAFe/result.jsp?view=network_displayer&componentindex=-1&task=aaef661948094345a970c6bcb67d0b3c&show=true									5296	3	141.957		141.957	0	1228.07	FALSE	5296				99151		S409.mzXML|M619.mzXML
	0	18015	-1					2		https://gnps.ucsd.edu//ProteoSAFe/result.jsp?task=aaef661948094345a970c6bcb67d0b3c&view=cluster_details&protein=18015&show=true	https://gnps.ucsd.edu/ProteoSAFe/result.jsp?view=network_displayer&componentindex=-1&task=aaef661948094345a970c6bcb67d0b3c&show=true									18015	2	342.311		342.311	0	1542.78	FALSE	18015				122454		pe_11.mzXML
	0	15041	-1					2		https://gnps.ucsd.edu//ProteoSAFe/result.jsp?task=aaef661948094345a970c6bcb67d0b3c&view=cluster_details&protein=15041&show=true	https://gnps.ucsd.edu/ProteoSAFe/result.jsp?view=network_displayer&componentindex=-1&task=aaef661948094345a970c6bcb67d0b3c&show=true									15041	2	271.273		271.273	0	1716.6	FALSE	15041				11084		M601.mzXML
	0	21593	-1					2		https://gnps.ucsd.edu//ProteoSAFe/result.jsp?task=aaef661948094345a970c6bcb67d0b3c&view=cluster_details&protein=21593&show=true	https://gnps.ucsd.edu/ProteoSAFe/result.jsp?view=network_displayer&componentindex=-1&task=aaef661948094345a970c6bcb67d0b3c&show=true									21593	2	658.515		658.515	0	3068.84	FALSE	21593				24432		pe_11.mzXML
	0	20632	-1					4		https://gnps.ucsd.edu//ProteoSAFe/result.jsp?task=aaef661948094345a970c6bcb67d0b3c&view=cluster_details&protein=20632&show=true	https://gnps.ucsd.edu/ProteoSAFe/result.jsp?view=network_displayer&componentindex=-1&task=aaef661948094345a970c6bcb67d0b3c&show=true									20632	4	556.265		556.265	0	449.931	FALSE	20632				123075		pe10.mzXML
	0	20224	6					4		https://gnps.ucsd.edu//ProteoSAFe/result.jsp?task=aaef661948094345a970c6bcb67d0b3c&view=cluster_details&protein=20224&show=true	https://gnps.ucsd.edu/ProteoSAFe/result.jsp?view=network_displayer&componentindex=6&task=aaef661948094345a970c6bcb67d0b3c&show=true									20224	4	513.317		513.317	0	1953.65	FALSE	20224				2002580		S409.mzXML
	0	15862	-1					2		https://gnps.ucsd.edu//ProteoSAFe/result.jsp?task=aaef661948094345a970c6bcb67d0b3c&view=cluster_details&protein=15862&show=true	https://gnps.ucsd.edu/ProteoSAFe/result.jsp?view=network_displayer&componentindex=-1&task=aaef661948094345a970c6bcb67d0b3c&show=true									15862	2	285.13		285.13	0	822.711	FALSE	15862				105705		pe_11.mzXML
	0	20788	-1					4		https://gnps.ucsd.edu//ProteoSAFe/result.jsp?task=aaef661948094345a970c6bcb67d0b3c&view=cluster_details&protein=20788&show=true	https://gnps.ucsd.edu/ProteoSAFe/result.jsp?view=network_displayer&componentindex=-1&task=aaef661948094345a970c6bcb67d0b3c&show=true									20788	4	578.352		578.352	0	1041.22	FALSE	20788				89113		PMMA-55.mzXML
	0	22998	-1					2		https://gnps.ucsd.edu//ProteoSAFe/result.jsp?task=aaef661948094345a970c6bcb67d0b3c&view=cluster_details&protein=22998&show=true	https://gnps.ucsd.edu/ProteoSAFe/result.jsp?view=network_displayer&componentindex=-1&task=aaef661948094345a970c6bcb67d0b3c&show=true									22998	2	785.44		785.44	0	753.631	FALSE	22998				231778		M044.mzXML
	0	18855	-1					2		https://gnps.ucsd.edu//ProteoSAFe/result.jsp?task=aaef661948094345a970c6bcb67d0b3c&view=cluster_details&protein=18855&show=true	https://gnps.ucsd.edu/ProteoSAFe/result.jsp?view=network_displayer&componentindex=-1&task=aaef661948094345a970c6bcb67d0b3c&show=true									18855	2	403.218		403.218	0	326.726	FALSE	18855				92359		PP83.mzXML
	0	19366	280					8		https://gnps.ucsd.edu//ProteoSAFe/result.jsp?task=aaef661948094345a970c6bcb67d0b3c&view=cluster_details&protein=19366&show=true	https://gnps.ucsd.edu/ProteoSAFe/result.jsp?view=network_displayer&componentindex=280&task=aaef661948094345a970c6bcb67d0b3c&show=true									19366	8	445.29		445.29	0	1885.55	FALSE	19366				1140640		PMMA-55.mzXML
	0	17914	-1					2		https://gnps.ucsd.edu//ProteoSAFe/result.jsp?task=aaef661948094345a970c6bcb67d0b3c&view=cluster_details&protein=17914&show=true	https://gnps.ucsd.edu/ProteoSAFe/result.jsp?view=network_displayer&componentindex=-1&task=aaef661948094345a970c6bcb67d0b3c&show=true									17914	2	338.186		338.186	0	1423.68	FALSE	17914				36654		S409.mzXML
	0	24050	-1					3		https://gnps.ucsd.edu//ProteoSAFe/result.jsp?task=aaef661948094345a970c6bcb67d0b3c&view=cluster_details&protein=24050&show=true	https://gnps.ucsd.edu/ProteoSAFe/result.jsp?view=network_displayer&componentindex=-1&task=aaef661948094345a970c6bcb67d0b3c&show=true									24050	3	887.57		887.57	0	3182.86	FALSE	24050				274170		PMMA-55.mzXML
	0	19659	-1					2		https://gnps.ucsd.edu//ProteoSAFe/result.jsp?task=aaef661948094345a970c6bcb67d0b3c&view=cluster_details&protein=19659&show=true	https://gnps.ucsd.edu/ProteoSAFe/result.jsp?view=network_displayer&componentindex=-1&task=aaef661948094345a970c6bcb67d0b3c&show=true									19659	2	463.18		463.18	0	728.737	FALSE	19659				24706		M602.mzXML
	0	14172	-1					2		https://gnps.ucsd.edu//ProteoSAFe/result.jsp?task=aaef661948094345a970c6bcb67d0b3c&view=cluster_details&protein=14172&show=true	https://gnps.ucsd.edu/ProteoSAFe/result.jsp?view=network_displayer&componentindex=-1&task=aaef661948094345a970c6bcb67d0b3c&show=true									14172	2	226.982		226.982	0	824.848	FALSE	14172				30608		2-1-1.mzXML|M619.mzXML
	0	17458	-1					2		https://gnps.ucsd.edu//ProteoSAFe/result.jsp?task=aaef661948094345a970c6bcb67d0b3c&view=cluster_details&protein=17458&show=true	https://gnps.ucsd.edu/ProteoSAFe/result.jsp?view=network_displayer&componentindex=-1&task=aaef661948094345a970c6bcb67d0b3c&show=true									17458	2	319.989		319.989	0	1529.28	FALSE	17458				75874		pe10.mzXML
	0	14356	-1					4		https://gnps.ucsd.edu//ProteoSAFe/result.jsp?task=aaef661948094345a970c6bcb67d0b3c&view=cluster_details&protein=14356&show=true	https://gnps.ucsd.edu/ProteoSAFe/result.jsp?view=network_displayer&componentindex=-1&task=aaef661948094345a970c6bcb67d0b3c&show=true									14356	4	241.154		241.154	0	404.398	FALSE	14356				252924		M044.mzXML
	0	11765	-1					2		https://gnps.ucsd.edu//ProteoSAFe/result.jsp?task=aaef661948094345a970c6bcb67d0b3c&view=cluster_details&protein=11765&show=true	https://gnps.ucsd.edu/ProteoSAFe/result.jsp?view=network_displayer&componentindex=-1&task=aaef661948094345a970c6bcb67d0b3c&show=true									11765	2	167.012		167.012	0	1340.13	FALSE	11765				10208		PP83.mzXML|2-1-1.mzXML
	0	20090	164					12		https://gnps.ucsd.edu//ProteoSAFe/result.jsp?task=aaef661948094345a970c6bcb67d0b3c&view=cluster_details&protein=20090&show=true	https://gnps.ucsd.edu/ProteoSAFe/result.jsp?view=network_displayer&componentindex=164&task=aaef661948094345a970c6bcb67d0b3c&show=true									20090	12	502.323		502.323	0	796.009	FALSE	20090				944479		PS-70.mzXML|M044.mzXML
	0	5737	-1					4		https://gnps.ucsd.edu//ProteoSAFe/result.jsp?task=aaef661948094345a970c6bcb67d0b3c&view=cluster_details&protein=5737&show=true	https://gnps.ucsd.edu/ProteoSAFe/result.jsp?view=network_displayer&componentindex=-1&task=aaef661948094345a970c6bcb67d0b3c&show=true									5737	4	148.111		148.111	0	1966.55	FALSE	5737				72599		T019.mzXML|M044.mzXML
	0	22728	-1					6		https://gnps.ucsd.edu//ProteoSAFe/result.jsp?task=aaef661948094345a970c6bcb67d0b3c&view=cluster_details&protein=22728&show=true	https://gnps.ucsd.edu/ProteoSAFe/result.jsp?view=network_displayer&componentindex=-1&task=aaef661948094345a970c6bcb67d0b3c&show=true									22728	6	757.492		757.492	0	1153.88	FALSE	22728				1635790		M044.mzXML
	0	24581	-1					3		https://gnps.ucsd.edu//ProteoSAFe/result.jsp?task=aaef661948094345a970c6bcb67d0b3c&view=cluster_details&protein=24581&show=true	https://gnps.ucsd.edu/ProteoSAFe/result.jsp?view=network_displayer&componentindex=-1&task=aaef661948094345a970c6bcb67d0b3c&show=true									24581	3	1228.58		1228.58	0	1627.8	FALSE	24581				1026460		M044.mzXML
	0	16599	-1					2		https://gnps.ucsd.edu//ProteoSAFe/result.jsp?task=aaef661948094345a970c6bcb67d0b3c&view=cluster_details&protein=16599&show=true	https://gnps.ucsd.edu/ProteoSAFe/result.jsp?view=network_displayer&componentindex=-1&task=aaef661948094345a970c6bcb67d0b3c&show=true									16599	2	311.121		311.121	0	376.726	FALSE	16599				70895		PS-70.mzXML
	0	5176	-1					2		https://gnps.ucsd.edu//ProteoSAFe/result.jsp?task=aaef661948094345a970c6bcb67d0b3c&view=cluster_details&protein=5176&show=true	https://gnps.ucsd.edu/ProteoSAFe/result.jsp?view=network_displayer&componentindex=-1&task=aaef661948094345a970c6bcb67d0b3c&show=true									5176	2	132.102		132.102	0	198.429	FALSE	5176				23393		PP83.mzXML|PS-70.mzXML
	0	24588	190					16		https://gnps.ucsd.edu//ProteoSAFe/result.jsp?task=aaef661948094345a970c6bcb67d0b3c&view=cluster_details&protein=24588&show=true	https://gnps.ucsd.edu/ProteoSAFe/result.jsp?view=network_displayer&componentindex=190&task=aaef661948094345a970c6bcb67d0b3c&show=true									24588	16	1246.06		1246.06	0	2824.79	FALSE	24588				8974700		pe_11.mzXML
	0	22992	-1					12		https://gnps.ucsd.edu//ProteoSAFe/result.jsp?task=aaef661948094345a970c6bcb67d0b3c&view=cluster_details&protein=22992&show=true	https://gnps.ucsd.edu/ProteoSAFe/result.jsp?view=network_displayer&componentindex=-1&task=aaef661948094345a970c6bcb67d0b3c&show=true									22992	12	779.578		779.578	0	2761.31	FALSE	22992				729483		pe10.mzXML
	0	17617	-1					2		https://gnps.ucsd.edu//ProteoSAFe/result.jsp?task=aaef661948094345a970c6bcb67d0b3c&view=cluster_details&protein=17617&show=true	https://gnps.ucsd.edu/ProteoSAFe/result.jsp?view=network_displayer&componentindex=-1&task=aaef661948094345a970c6bcb67d0b3c&show=true									17617	2	325.124		325.124	0	816.485	FALSE	17617				36172		M044.mzXML
	0	14197	-1					3		https://gnps.ucsd.edu//ProteoSAFe/result.jsp?task=aaef661948094345a970c6bcb67d0b3c&view=cluster_details&protein=14197&show=true	https://gnps.ucsd.edu/ProteoSAFe/result.jsp?view=network_displayer&componentindex=-1&task=aaef661948094345a970c6bcb67d0b3c&show=true									14197	3	228.157		228.157	0	1359.61	FALSE	14197				22857		M602.mzXML
	0	23232	149					4		https://gnps.ucsd.edu//ProteoSAFe/result.jsp?task=aaef661948094345a970c6bcb67d0b3c&view=cluster_details&protein=23232&show=true	https://gnps.ucsd.edu/ProteoSAFe/result.jsp?view=network_displayer&componentindex=149&task=aaef661948094345a970c6bcb67d0b3c&show=true									23232	4	825.668		825.668	0	1795.85	FALSE	23232				3773600		M044.mzXML
	0	17885	24					12		https://gnps.ucsd.edu//ProteoSAFe/result.jsp?task=aaef661948094345a970c6bcb67d0b3c&view=cluster_details&protein=17885&show=true	https://gnps.ucsd.edu/ProteoSAFe/result.jsp?view=network_displayer&componentindex=24&task=aaef661948094345a970c6bcb67d0b3c&show=true									17885	12	336.29		336.29	0	1709.14	FALSE	17885				3420040		pe_11.mzXML
	0	18546	-1					2		https://gnps.ucsd.edu//ProteoSAFe/result.jsp?task=aaef661948094345a970c6bcb67d0b3c&view=cluster_details&protein=18546&show=true	https://gnps.ucsd.edu/ProteoSAFe/result.jsp?view=network_displayer&componentindex=-1&task=aaef661948094345a970c6bcb67d0b3c&show=true									18546	2	372.2		372.2	0	1396.64	FALSE	18546				32360		S409.mzXML
	0	16375	-1					2		https://gnps.ucsd.edu//ProteoSAFe/result.jsp?task=aaef661948094345a970c6bcb67d0b3c&view=cluster_details&protein=16375&show=true	https://gnps.ucsd.edu/ProteoSAFe/result.jsp?view=network_displayer&componentindex=-1&task=aaef661948094345a970c6bcb67d0b3c&show=true									16375	2	302.268		302.268	0	1638.63	FALSE	16375				9917		PP83.mzXML|PMMA-55.mzXML
	0	2576	-1					2		https://gnps.ucsd.edu//ProteoSAFe/result.jsp?task=aaef661948094345a970c6bcb67d0b3c&view=cluster_details&protein=2576&show=true	https://gnps.ucsd.edu/ProteoSAFe/result.jsp?view=network_displayer&componentindex=-1&task=aaef661948094345a970c6bcb67d0b3c&show=true									2576	2	122.095		122.095	0	1257.21	FALSE	2576				5277		M602.mzXML|pe_11.mzXML
	0	3909	-1					2		https://gnps.ucsd.edu//ProteoSAFe/result.jsp?task=aaef661948094345a970c6bcb67d0b3c&view=cluster_details&protein=3909&show=true	https://gnps.ucsd.edu/ProteoSAFe/result.jsp?view=network_displayer&componentindex=-1&task=aaef661948094345a970c6bcb67d0b3c&show=true									3909	2	125.985		125.985	0	3336.59	FALSE	3909				54420		S409.mzXML|M619.mzXML
	0	14070	-1					2		https://gnps.ucsd.edu//ProteoSAFe/result.jsp?task=aaef661948094345a970c6bcb67d0b3c&view=cluster_details&protein=14070&show=true	https://gnps.ucsd.edu/ProteoSAFe/result.jsp?view=network_displayer&componentindex=-1&task=aaef661948094345a970c6bcb67d0b3c&show=true									14070	2	216.195		216.195	0	1283.27	FALSE	14070				10157		M044.mzXML
	0	19617	-1					2		https://gnps.ucsd.edu//ProteoSAFe/result.jsp?task=aaef661948094345a970c6bcb67d0b3c&view=cluster_details&protein=19617&show=true	https://gnps.ucsd.edu/ProteoSAFe/result.jsp?view=network_displayer&componentindex=-1&task=aaef661948094345a970c6bcb67d0b3c&show=true									19617	2	459.267		459.267	0	776.067	FALSE	19617				14840		M601.mzXML
	0	17656	-1					8		https://gnps.ucsd.edu//ProteoSAFe/result.jsp?task=aaef661948094345a970c6bcb67d0b3c&view=cluster_details&protein=17656&show=true	https://gnps.ucsd.edu/ProteoSAFe/result.jsp?view=network_displayer&componentindex=-1&task=aaef661948094345a970c6bcb67d0b3c&show=true									17656	8	328.201		328.201	0	1544.39	FALSE	17656				565412		S409.mzXML
	0	19658	-1					2		https://gnps.ucsd.edu//ProteoSAFe/result.jsp?task=aaef661948094345a970c6bcb67d0b3c&view=cluster_details&protein=19658&show=true	https://gnps.ucsd.edu/ProteoSAFe/result.jsp?view=network_displayer&componentindex=-1&task=aaef661948094345a970c6bcb67d0b3c&show=true									19658	2	463.18		463.18	0	728.072	FALSE	19658				41671		M602.mzXML
	0	14175	-1					2		https://gnps.ucsd.edu//ProteoSAFe/result.jsp?task=aaef661948094345a970c6bcb67d0b3c&view=cluster_details&protein=14175&show=true	https://gnps.ucsd.edu/ProteoSAFe/result.jsp?view=network_displayer&componentindex=-1&task=aaef661948094345a970c6bcb67d0b3c&show=true									14175	2	227.08		227.08	0	752.245	FALSE	14175				138428		M044.mzXML
	0	14789	16					2		https://gnps.ucsd.edu//ProteoSAFe/result.jsp?task=aaef661948094345a970c6bcb67d0b3c&view=cluster_details&protein=14789&show=true	https://gnps.ucsd.edu/ProteoSAFe/result.jsp?view=network_displayer&componentindex=16&task=aaef661948094345a970c6bcb67d0b3c&show=true									14789	2	260.184		260.184	0	1305.37	FALSE	14789				42328		M602.mzXML
	0	18189	-1					2		https://gnps.ucsd.edu//ProteoSAFe/result.jsp?task=aaef661948094345a970c6bcb67d0b3c&view=cluster_details&protein=18189&show=true	https://gnps.ucsd.edu/ProteoSAFe/result.jsp?view=network_displayer&componentindex=-1&task=aaef661948094345a970c6bcb67d0b3c&show=true									18189	2	352.186		352.186	0	646.71	FALSE	18189				36640		PMMA-55.mzXML
	0	23317	-1					2		https://gnps.ucsd.edu//ProteoSAFe/result.jsp?task=aaef661948094345a970c6bcb67d0b3c&view=cluster_details&protein=23317&show=true	https://gnps.ucsd.edu/ProteoSAFe/result.jsp?view=network_displayer&componentindex=-1&task=aaef661948094345a970c6bcb67d0b3c&show=true									23317	2	869.52		869.52	0	1313.37	FALSE	23317				1797120		M044.mzXML
	0	19645	-1					3		https://gnps.ucsd.edu//ProteoSAFe/result.jsp?task=aaef661948094345a970c6bcb67d0b3c&view=cluster_details&protein=19645&show=true	https://gnps.ucsd.edu/ProteoSAFe/result.jsp?view=network_displayer&componentindex=-1&task=aaef661948094345a970c6bcb67d0b3c&show=true									19645	3	462.259		462.259	0	1927.27	FALSE	19645				11571		T019.mzXML
	0	5362	-1					2		https://gnps.ucsd.edu//ProteoSAFe/result.jsp?task=aaef661948094345a970c6bcb67d0b3c&view=cluster_details&protein=5362&show=true	https://gnps.ucsd.edu/ProteoSAFe/result.jsp?view=network_displayer&componentindex=-1&task=aaef661948094345a970c6bcb67d0b3c&show=true									5362	2	141.957		141.957	0	158.667	FALSE	5362				6091		M602.mzXML|M601.mzXML
	0	18517	155					14		https://gnps.ucsd.edu//ProteoSAFe/result.jsp?task=aaef661948094345a970c6bcb67d0b3c&view=cluster_details&protein=18517&show=true	https://gnps.ucsd.edu/ProteoSAFe/result.jsp?view=network_displayer&componentindex=155&task=aaef661948094345a970c6bcb67d0b3c&show=true									18517	14	370.196		370.196	0	1901.54	FALSE	18517				2049220		S409.mzXML
	0	19145	24					4		https://gnps.ucsd.edu//ProteoSAFe/result.jsp?task=aaef661948094345a970c6bcb67d0b3c&view=cluster_details&protein=19145&show=true	https://gnps.ucsd.edu/ProteoSAFe/result.jsp?view=network_displayer&componentindex=24&task=aaef661948094345a970c6bcb67d0b3c&show=true									19145	4	419.326		419.326	0	2363.7	FALSE	19145				544375		pe_11.mzXML
	0	19608	-1					2		https://gnps.ucsd.edu//ProteoSAFe/result.jsp?task=aaef661948094345a970c6bcb67d0b3c&view=cluster_details&protein=19608&show=true	https://gnps.ucsd.edu/ProteoSAFe/result.jsp?view=network_displayer&componentindex=-1&task=aaef661948094345a970c6bcb67d0b3c&show=true									19608	2	457.363		457.363	0	2515.51	FALSE	19608				21166		PMMA-55.mzXML
	0	21584	31					5		https://gnps.ucsd.edu//ProteoSAFe/result.jsp?task=aaef661948094345a970c6bcb67d0b3c&view=cluster_details&protein=21584&show=true	https://gnps.ucsd.edu/ProteoSAFe/result.jsp?view=network_displayer&componentindex=31&task=aaef661948094345a970c6bcb67d0b3c&show=true									21584	5	658.401		658.401	0	1920.74	FALSE	21584				275107		PMMA-55.mzXML
	0	18495	24					12		https://gnps.ucsd.edu//ProteoSAFe/result.jsp?task=aaef661948094345a970c6bcb67d0b3c&view=cluster_details&protein=18495&show=true	https://gnps.ucsd.edu/ProteoSAFe/result.jsp?view=network_displayer&componentindex=24&task=aaef661948094345a970c6bcb67d0b3c&show=true									18495	12	366.3		366.3	0	1682.56	FALSE	18495				8539040		pe_11.mzXML
	0	24246	-1					19		https://gnps.ucsd.edu//ProteoSAFe/result.jsp?task=aaef661948094345a970c6bcb67d0b3c&view=cluster_details&protein=24246&show=true	https://gnps.ucsd.edu/ProteoSAFe/result.jsp?view=network_displayer&componentindex=-1&task=aaef661948094345a970c6bcb67d0b3c&show=true									24246	19	1021.55		1021.55	0	1838.03	FALSE	24246				13500000		M044.mzXML
	0	5925	-1					3		https://gnps.ucsd.edu//ProteoSAFe/result.jsp?task=aaef661948094345a970c6bcb67d0b3c&view=cluster_details&protein=5925&show=true	https://gnps.ucsd.edu/ProteoSAFe/result.jsp?view=network_displayer&componentindex=-1&task=aaef661948094345a970c6bcb67d0b3c&show=true									5925	3	148.111		148.111	0	2066.75	FALSE	5925				72016		M602.mzXML|M601.mzXML
	0	15051	-1					2		https://gnps.ucsd.edu//ProteoSAFe/result.jsp?task=aaef661948094345a970c6bcb67d0b3c&view=cluster_details&protein=15051&show=true	https://gnps.ucsd.edu/ProteoSAFe/result.jsp?view=network_displayer&componentindex=-1&task=aaef661948094345a970c6bcb67d0b3c&show=true									15051	2	272.159		272.159	0	337.866	FALSE	15051				145599		S409.mzXML
	0	14102	342					5		https://gnps.ucsd.edu//ProteoSAFe/result.jsp?task=aaef661948094345a970c6bcb67d0b3c&view=cluster_details&protein=14102&show=true	https://gnps.ucsd.edu/ProteoSAFe/result.jsp?view=network_displayer&componentindex=342&task=aaef661948094345a970c6bcb67d0b3c&show=true									14102	5	218.123		218.123	0	80.7314	FALSE	14102				875816		PP83.mzXML
	0	19874	290					7		https://gnps.ucsd.edu//ProteoSAFe/result.jsp?task=aaef661948094345a970c6bcb67d0b3c&view=cluster_details&protein=19874&show=true	https://gnps.ucsd.edu/ProteoSAFe/result.jsp?view=network_displayer&componentindex=290&task=aaef661948094345a970c6bcb67d0b3c&show=true									19874	7	486.329		486.329	0	911.452	FALSE	19874				918785		PMMA-55.mzXML
M+H	0	14145	205	N-ACETYL-GLUCOSAMINE	isolated	MoNA:MoNA037235		2	http://gnps.ucsd.edu/ProteoSAFe/gnpslibraryspectrum.jsp?SpectrumID=CCMSLIB00006679249	https://gnps.ucsd.edu//ProteoSAFe/result.jsp?task=aaef661948094345a970c6bcb67d0b3c&view=cluster_details&protein=14145&show=true	https://gnps.ucsd.edu/ProteoSAFe/result.jsp?view=network_displayer&componentindex=205&task=aaef661948094345a970c6bcb67d0b3c&show=true	"InChI=1S/C8H15NO6/c1-3(11)9-5-7(13)6(12)4(2-10)15-8(5)14/h4-8,10,12-14H,2H2,1H3,(H,9,11)/t4-,5-,6-,7-,8?/m1/s1"	Orbitrap	ESI	positive	3	0.00100708	0.905122	4.53442	14145	2	222.096	MoNA	222.096	0	89.394	FALSE	14145	7	C/C(=N/[C@@H]1[C@H]([C@@H]([C@@H](CO)OC1O)O)O)/O	CCMSLIB00006679249	276573	nan	PS-70.mzXML
	0	14964	-1					8		https://gnps.ucsd.edu//ProteoSAFe/result.jsp?task=aaef661948094345a970c6bcb67d0b3c&view=cluster_details&protein=14964&show=true	https://gnps.ucsd.edu/ProteoSAFe/result.jsp?view=network_displayer&componentindex=-1&task=aaef661948094345a970c6bcb67d0b3c&show=true									14964	8	267.133		267.133	0	311.881	FALSE	14964				1770190		M601.mzXML|M044.mzXML
	0	15576	-1					2		https://gnps.ucsd.edu//ProteoSAFe/result.jsp?task=aaef661948094345a970c6bcb67d0b3c&view=cluster_details&protein=15576&show=true	https://gnps.ucsd.edu/ProteoSAFe/result.jsp?view=network_displayer&componentindex=-1&task=aaef661948094345a970c6bcb67d0b3c&show=true									15576	2	284.331		284.331	0	2251.26	FALSE	15576				8201		PP83.mzXML|M044.mzXML
	0	24541	13					2		https://gnps.ucsd.edu//ProteoSAFe/result.jsp?task=aaef661948094345a970c6bcb67d0b3c&view=cluster_details&protein=24541&show=true	https://gnps.ucsd.edu/ProteoSAFe/result.jsp?view=network_displayer&componentindex=13&task=aaef661948094345a970c6bcb67d0b3c&show=true									24541	2	1180.57		1180.57	0	2754.68	FALSE	24541				744082		pe_11.mzXML
M+Na	0	20542	32	Spectral Match to 1-(9Z-Octadecenoyl)-sn-glycero-3-phosphocholine from NIST14	Isolated	Data deposited by daniel		21	http://gnps.ucsd.edu/ProteoSAFe/gnpslibraryspectrum.jsp?SpectrumID=CCMSLIB00003137471	https://gnps.ucsd.edu//ProteoSAFe/result.jsp?task=aaef661948094345a970c6bcb67d0b3c&view=cluster_details&protein=20542&show=true	https://gnps.ucsd.edu/ProteoSAFe/result.jsp?view=network_displayer&componentindex=32&task=aaef661948094345a970c6bcb67d0b3c&show=true	InChI=1S/C26H52NO7P/c1-5-6-7-8-9-10-11-12-13-14-15-16-17-18-19-20-26(29)32-23-25(28)24-34-35(30,31)33-22-21-27(2,3)4/h12-13,25,28H,5-11,14-24H2,1-4H3/b13-12-/t25-/m1/s1	qTof	ESI	Positive	3	0	0.866676	0	20542	21	544.337	Data from Pieter Dorrestein	544.337	0	2182.23	FALSE	20542	6	CCCCCCCC/C=C\\CCCCCCCC(=O)OC[C@H](COP(=O)([O-])OCC[N+](C)(C)C)O	CCMSLIB00003137471	2427800	nan	2-1-1.mzXML|pe10.mzXML|M619.mzXML
	0	16075	-1					7		https://gnps.ucsd.edu//ProteoSAFe/result.jsp?task=aaef661948094345a970c6bcb67d0b3c&view=cluster_details&protein=16075&show=true	https://gnps.ucsd.edu/ProteoSAFe/result.jsp?view=network_displayer&componentindex=-1&task=aaef661948094345a970c6bcb67d0b3c&show=true									16075	7	295.164		295.164	0	575.076	FALSE	16075				117381		M601.mzXML|T019.mzXML|M044.mzXML
M+H	0	18687	228	Gln-C16:0	Commercial	Ipsita		4	http://gnps.ucsd.edu/ProteoSAFe/gnpslibraryspectrum.jsp?SpectrumID=CCMSLIB00011435441	https://gnps.ucsd.edu//ProteoSAFe/result.jsp?task=aaef661948094345a970c6bcb67d0b3c&view=cluster_details&protein=18687&show=true	https://gnps.ucsd.edu/ProteoSAFe/result.jsp?view=network_displayer&componentindex=228&task=aaef661948094345a970c6bcb67d0b3c&show=true	InChI=1S/C21H40N2O4/c1-2-3-4-5-6-7-8-9-10-11-12-13-14-15-20(25)23-18(21(26)27)16-17-19(22)24/h18H,2-17H2,1H3,(H2,22,24)(H,23,25)(H,26,27)	Orbitrap	ESI	Positive	1	0	0.930465	0	18687	4	385.306	Dorrestein	385.306	0	2293.98	FALSE	18687	7	CCCCCCCCCCCCCCCC(NC(C(O)=O)CCC(N)=O)=O	CCMSLIB00011435441	460595	nan	pe_11.mzXML
	0	20577	232					2		https://gnps.ucsd.edu//ProteoSAFe/result.jsp?task=aaef661948094345a970c6bcb67d0b3c&view=cluster_details&protein=20577&show=true	https://gnps.ucsd.edu/ProteoSAFe/result.jsp?view=network_displayer&componentindex=232&task=aaef661948094345a970c6bcb67d0b3c&show=true									20577	2	547.307		547.307	0	619.062	FALSE	20577				98584		M044.mzXML
	0	20824	-1					2		https://gnps.ucsd.edu//ProteoSAFe/result.jsp?task=aaef661948094345a970c6bcb67d0b3c&view=cluster_details&protein=20824&show=true	https://gnps.ucsd.edu/ProteoSAFe/result.jsp?view=network_displayer&componentindex=-1&task=aaef661948094345a970c6bcb67d0b3c&show=true									20824	2	583.272		583.272	0	2394.66	FALSE	20824				10914		pe_11.mzXML
	0	19939	-1					4		https://gnps.ucsd.edu//ProteoSAFe/result.jsp?task=aaef661948094345a970c6bcb67d0b3c&view=cluster_details&protein=19939&show=true	https://gnps.ucsd.edu/ProteoSAFe/result.jsp?view=network_displayer&componentindex=-1&task=aaef661948094345a970c6bcb67d0b3c&show=true									19939	4	494.26		494.26	0	611.967	FALSE	19939				322971		M044.mzXML
	0	5437	-1					3		https://gnps.ucsd.edu//ProteoSAFe/result.jsp?task=aaef661948094345a970c6bcb67d0b3c&view=cluster_details&protein=5437&show=true	https://gnps.ucsd.edu/ProteoSAFe/result.jsp?view=network_displayer&componentindex=-1&task=aaef661948094345a970c6bcb67d0b3c&show=true									5437	3	141.958		141.958	0	3318.54	FALSE	5437				44124		PP83.mzXML|M044.mzXML
	0	17371	107					4		https://gnps.ucsd.edu//ProteoSAFe/result.jsp?task=aaef661948094345a970c6bcb67d0b3c&view=cluster_details&protein=17371&show=true	https://gnps.ucsd.edu/ProteoSAFe/result.jsp?view=network_displayer&componentindex=107&task=aaef661948094345a970c6bcb67d0b3c&show=true									17371	4	318.165		318.165	0	487.644	FALSE	17371				219602		PP83.mzXML|T019.mzXML
[M+H]+	0	18605	-1	RIBOFLAVIN	Commercial	Philip Smith		6	http://gnps.ucsd.edu/ProteoSAFe/gnpslibraryspectrum.jsp?SpectrumID=CCMSLIB00005720452	https://gnps.ucsd.edu//ProteoSAFe/result.jsp?task=aaef661948094345a970c6bcb67d0b3c&view=cluster_details&protein=18605&show=true	https://gnps.ucsd.edu/ProteoSAFe/result.jsp?view=network_displayer&componentindex=-1&task=aaef661948094345a970c6bcb67d0b3c&show=true	"InChI=1S/C17H20N4O6/c1-7-3-9-10(4-8(7)2)21(5-11(23)14(25)12(24)6-22)15-13(18-9)16(26)20-17(27)19-15/h3-4,11-12,14,22-25H,5-6H2,1-2H3,(H,20,26,27)/t11-,12+,14-/m0/s1"	qTof	ESI	Positive	1	0.00100708	0.813863	2.67027	18605	6	377.145	Andrew D. Patterson	377.145	0	644.157	FALSE	18605	9	CC1=CC2=C(C=C1C)N(C3=NC(=O)NC(=O)C3=N2)C[C@@H]([C@@H]([C@@H](CO)O)O)O	CCMSLIB00005720452	355778	nan	PP83.mzXML|M044.mzXML
	0	17486	-1					3		https://gnps.ucsd.edu//ProteoSAFe/result.jsp?task=aaef661948094345a970c6bcb67d0b3c&view=cluster_details&protein=17486&show=true	https://gnps.ucsd.edu/ProteoSAFe/result.jsp?view=network_displayer&componentindex=-1&task=aaef661948094345a970c6bcb67d0b3c&show=true									17486	3	321.093		321.093	0	867.16	FALSE	17486				18388		M601.mzXML
	0	17854	-1					2		https://gnps.ucsd.edu//ProteoSAFe/result.jsp?task=aaef661948094345a970c6bcb67d0b3c&view=cluster_details&protein=17854&show=true	https://gnps.ucsd.edu/ProteoSAFe/result.jsp?view=network_displayer&componentindex=-1&task=aaef661948094345a970c6bcb67d0b3c&show=true									17854	2	332.295		332.295	0	2009.65	FALSE	17854				249889		pe_11.mzXML
	0	20385	-1					2		https://gnps.ucsd.edu//ProteoSAFe/result.jsp?task=aaef661948094345a970c6bcb67d0b3c&view=cluster_details&protein=20385&show=true	https://gnps.ucsd.edu/ProteoSAFe/result.jsp?view=network_displayer&componentindex=-1&task=aaef661948094345a970c6bcb67d0b3c&show=true									20385	2	530.281		530.281	0	622.635	FALSE	20385				24138		pe_11.mzXML
	0	15289	-1					3		https://gnps.ucsd.edu//ProteoSAFe/result.jsp?task=aaef661948094345a970c6bcb67d0b3c&view=cluster_details&protein=15289&show=true	https://gnps.ucsd.edu/ProteoSAFe/result.jsp?view=network_displayer&componentindex=-1&task=aaef661948094345a970c6bcb67d0b3c&show=true									15289	3	276.03		276.03	0	1056.28	FALSE	15289				109846		T019.mzXML
M+H	0	16055	205	N-ACETYLMURAMIC ACID	isolated	MoNA:MoNA037419		8	http://gnps.ucsd.edu/ProteoSAFe/gnpslibraryspectrum.jsp?SpectrumID=CCMSLIB00006679916	https://gnps.ucsd.edu//ProteoSAFe/result.jsp?task=aaef661948094345a970c6bcb67d0b3c&view=cluster_details&protein=16055&show=true	https://gnps.ucsd.edu/ProteoSAFe/result.jsp?view=network_displayer&componentindex=205&task=aaef661948094345a970c6bcb67d0b3c&show=true	"InChI=1S/C11H19NO8/c1-4(10(16)17)19-9-7(12-5(2)14)11(18)20-6(3-13)8(9)15/h4,6-9,11,13,15,18H,3H2,1-2H3,(H,12,14)(H,16,17)/t4-,6-,7-,8-,9-,11?/m1/s1"	Orbitrap	ESI	positive	3	0	0.827874	0	16055	8	294.118	MoNA	294.118	0	262.217	FALSE	16055	8	C[C@H](C(=O)O)O[C@@H]1[C@H](C(O)O[C@H](CO)[C@H]1O)/N=C(/C)\\O	CCMSLIB00006679916	825620	nan	pe10.mzXML|S409.mzXML
	0	14557	-1					3		https://gnps.ucsd.edu//ProteoSAFe/result.jsp?task=aaef661948094345a970c6bcb67d0b3c&view=cluster_details&protein=14557&show=true	https://gnps.ucsd.edu/ProteoSAFe/result.jsp?view=network_displayer&componentindex=-1&task=aaef661948094345a970c6bcb67d0b3c&show=true									14557	3	248.102		248.102	0	523.979	FALSE	14557				989550		S409.mzXML
	0	20938	371					4		https://gnps.ucsd.edu//ProteoSAFe/result.jsp?task=aaef661948094345a970c6bcb67d0b3c&view=cluster_details&protein=20938&show=true	https://gnps.ucsd.edu/ProteoSAFe/result.jsp?view=network_displayer&componentindex=371&task=aaef661948094345a970c6bcb67d0b3c&show=true									20938	4	602.297		602.297	0	571.4	FALSE	20938				319404		M044.mzXML
	0	20259	-1					12		https://gnps.ucsd.edu//ProteoSAFe/result.jsp?task=aaef661948094345a970c6bcb67d0b3c&view=cluster_details&protein=20259&show=true	https://gnps.ucsd.edu/ProteoSAFe/result.jsp?view=network_displayer&componentindex=-1&task=aaef661948094345a970c6bcb67d0b3c&show=true									20259	12	519.242		519.242	0	166.156	FALSE	20259				11500000		PP83.mzXML
	0	5601	-1					4		https://gnps.ucsd.edu//ProteoSAFe/result.jsp?task=aaef661948094345a970c6bcb67d0b3c&view=cluster_details&protein=5601&show=true	https://gnps.ucsd.edu/ProteoSAFe/result.jsp?view=network_displayer&componentindex=-1&task=aaef661948094345a970c6bcb67d0b3c&show=true									5601	4	146.059		146.059	0	838.495	FALSE	5601				208426		M044.mzXML
	0	10930	-1					2		https://gnps.ucsd.edu//ProteoSAFe/result.jsp?task=aaef661948094345a970c6bcb67d0b3c&view=cluster_details&protein=10930&show=true	https://gnps.ucsd.edu/ProteoSAFe/result.jsp?view=network_displayer&componentindex=-1&task=aaef661948094345a970c6bcb67d0b3c&show=true									10930	2	167.012		167.012	0	3217.72	FALSE	10930				69329		M602.mzXML|pe10.mzXML
	0	21945	371					3		https://gnps.ucsd.edu//ProteoSAFe/result.jsp?task=aaef661948094345a970c6bcb67d0b3c&view=cluster_details&protein=21945&show=true	https://gnps.ucsd.edu/ProteoSAFe/result.jsp?view=network_displayer&componentindex=371&task=aaef661948094345a970c6bcb67d0b3c&show=true									21945	3	715.381		715.381	0	880.236	FALSE	21945				149816		M044.mzXML
	0	19382	24					2		https://gnps.ucsd.edu//ProteoSAFe/result.jsp?task=aaef661948094345a970c6bcb67d0b3c&view=cluster_details&protein=19382&show=true	https://gnps.ucsd.edu/ProteoSAFe/result.jsp?view=network_displayer&componentindex=24&task=aaef661948094345a970c6bcb67d0b3c&show=true									19382	2	447.357		447.357	0	2611.74	FALSE	19382				141436		pe_11.mzXML
	0	5799	-1					2		https://gnps.ucsd.edu//ProteoSAFe/result.jsp?task=aaef661948094345a970c6bcb67d0b3c&view=cluster_details&protein=5799&show=true	https://gnps.ucsd.edu/ProteoSAFe/result.jsp?view=network_displayer&componentindex=-1&task=aaef661948094345a970c6bcb67d0b3c&show=true									5799	2	148.111		148.111	0	2290.45	FALSE	5799				56240		M602.mzXML|T019.mzXML
	0	14554	-1					8		https://gnps.ucsd.edu//ProteoSAFe/result.jsp?task=aaef661948094345a970c6bcb67d0b3c&view=cluster_details&protein=14554&show=true	https://gnps.ucsd.edu/ProteoSAFe/result.jsp?view=network_displayer&componentindex=-1&task=aaef661948094345a970c6bcb67d0b3c&show=true									14554	8	248.075		248.075	0	241.022	FALSE	14554				774319		pe_11.mzXML
	0	2595	-1					2		https://gnps.ucsd.edu//ProteoSAFe/result.jsp?task=aaef661948094345a970c6bcb67d0b3c&view=cluster_details&protein=2595&show=true	https://gnps.ucsd.edu/ProteoSAFe/result.jsp?view=network_displayer&componentindex=-1&task=aaef661948094345a970c6bcb67d0b3c&show=true									2595	2	122.095		122.095	0	2115.85	FALSE	2595				93824		M602.mzXML|M619.mzXML
	0	14019	-1					3		https://gnps.ucsd.edu//ProteoSAFe/result.jsp?task=aaef661948094345a970c6bcb67d0b3c&view=cluster_details&protein=14019&show=true	https://gnps.ucsd.edu/ProteoSAFe/result.jsp?view=network_displayer&componentindex=-1&task=aaef661948094345a970c6bcb67d0b3c&show=true									14019	3	211.143		211.143	0	685.725	FALSE	14019				29006		M601.mzXML|PP83.mzXML|2-1-1.mzXML
	0	19258	12					28		https://gnps.ucsd.edu//ProteoSAFe/result.jsp?task=aaef661948094345a970c6bcb67d0b3c&view=cluster_details&protein=19258&show=true	https://gnps.ucsd.edu/ProteoSAFe/result.jsp?view=network_displayer&componentindex=12&task=aaef661948094345a970c6bcb67d0b3c&show=true									19258	28	436.273		436.273	0	2241.72	FALSE	19258				2541640		pe10.mzXML
	0	5129	-1					3		https://gnps.ucsd.edu//ProteoSAFe/result.jsp?task=aaef661948094345a970c6bcb67d0b3c&view=cluster_details&protein=5129&show=true	https://gnps.ucsd.edu/ProteoSAFe/result.jsp?view=network_displayer&componentindex=-1&task=aaef661948094345a970c6bcb67d0b3c&show=true									5129	3	132.102		132.102	0	69.0897	FALSE	5129				145282		2-1-1.mzXML|M619.mzXML
	0	5639	-1					2		https://gnps.ucsd.edu//ProteoSAFe/result.jsp?task=aaef661948094345a970c6bcb67d0b3c&view=cluster_details&protein=5639&show=true	https://gnps.ucsd.edu/ProteoSAFe/result.jsp?view=network_displayer&componentindex=-1&task=aaef661948094345a970c6bcb67d0b3c&show=true									5639	2	148.111		148.111	0	1587.26	FALSE	5639				38164		pe_11.mzXML|T019.mzXML
	0	23230	373					4		https://gnps.ucsd.edu//ProteoSAFe/result.jsp?task=aaef661948094345a970c6bcb67d0b3c&view=cluster_details&protein=23230&show=true	https://gnps.ucsd.edu/ProteoSAFe/result.jsp?view=network_displayer&componentindex=373&task=aaef661948094345a970c6bcb67d0b3c&show=true									23230	4	822.476		822.476	0	1154.48	FALSE	23230				144842		T019.mzXML
	0	13951	-1					4		https://gnps.ucsd.edu//ProteoSAFe/result.jsp?task=aaef661948094345a970c6bcb67d0b3c&view=cluster_details&protein=13951&show=true	https://gnps.ucsd.edu/ProteoSAFe/result.jsp?view=network_displayer&componentindex=-1&task=aaef661948094345a970c6bcb67d0b3c&show=true									13951	4	208.063		208.063	0	461.133	FALSE	13951				163039		PMMA-55.mzXML
	0	20510	154					4		https://gnps.ucsd.edu//ProteoSAFe/result.jsp?task=aaef661948094345a970c6bcb67d0b3c&view=cluster_details&protein=20510&show=true	https://gnps.ucsd.edu/ProteoSAFe/result.jsp?view=network_displayer&componentindex=154&task=aaef661948094345a970c6bcb67d0b3c&show=true									20510	4	542.383		542.383	0	2943.99	FALSE	20510				2819690		M044.mzXML
	0	23962	-1					2		https://gnps.ucsd.edu//ProteoSAFe/result.jsp?task=aaef661948094345a970c6bcb67d0b3c&view=cluster_details&protein=23962&show=true	https://gnps.ucsd.edu/ProteoSAFe/result.jsp?view=network_displayer&componentindex=-1&task=aaef661948094345a970c6bcb67d0b3c&show=true									23962	2	885.551		885.551	0	3045.31	FALSE	23962				50459		pe10.mzXML
	0	18860	-1					3		https://gnps.ucsd.edu//ProteoSAFe/result.jsp?task=aaef661948094345a970c6bcb67d0b3c&view=cluster_details&protein=18860&show=true	https://gnps.ucsd.edu/ProteoSAFe/result.jsp?view=network_displayer&componentindex=-1&task=aaef661948094345a970c6bcb67d0b3c&show=true									18860	3	404.217		404.217	0	1131.4	FALSE	18860				55049		S409.mzXML
	0	23124	-1					2		https://gnps.ucsd.edu//ProteoSAFe/result.jsp?task=aaef661948094345a970c6bcb67d0b3c&view=cluster_details&protein=23124&show=true	https://gnps.ucsd.edu/ProteoSAFe/result.jsp?view=network_displayer&componentindex=-1&task=aaef661948094345a970c6bcb67d0b3c&show=true									23124	2	789.485		789.485	0	1244.74	FALSE	23124				31610		T019.mzXML
	0	20559	-1					4		https://gnps.ucsd.edu//ProteoSAFe/result.jsp?task=aaef661948094345a970c6bcb67d0b3c&view=cluster_details&protein=20559&show=true	https://gnps.ucsd.edu/ProteoSAFe/result.jsp?view=network_displayer&componentindex=-1&task=aaef661948094345a970c6bcb67d0b3c&show=true									20559	4	546.255		546.255	0	571.891	FALSE	20559				375330		PS-70.mzXML|PMMA-55.mzXML
	0	23868	132					4		https://gnps.ucsd.edu//ProteoSAFe/result.jsp?task=aaef661948094345a970c6bcb67d0b3c&view=cluster_details&protein=23868&show=true	https://gnps.ucsd.edu/ProteoSAFe/result.jsp?view=network_displayer&componentindex=132&task=aaef661948094345a970c6bcb67d0b3c&show=true									23868	4	880.284		880.284	0	1699.54	FALSE	23868				1296540		M044.mzXML
	0	18469	-1					2		https://gnps.ucsd.edu//ProteoSAFe/result.jsp?task=aaef661948094345a970c6bcb67d0b3c&view=cluster_details&protein=18469&show=true	https://gnps.ucsd.edu/ProteoSAFe/result.jsp?view=network_displayer&componentindex=-1&task=aaef661948094345a970c6bcb67d0b3c&show=true									18469	2	363.192		363.192	0	1101.24	FALSE	18469				16423		pe_11.mzXML
	0	21771	433					2		https://gnps.ucsd.edu//ProteoSAFe/result.jsp?task=aaef661948094345a970c6bcb67d0b3c&view=cluster_details&protein=21771&show=true	https://gnps.ucsd.edu/ProteoSAFe/result.jsp?view=network_displayer&componentindex=433&task=aaef661948094345a970c6bcb67d0b3c&show=true									21771	2	679.267		679.267	0	478.012	FALSE	21771				746963		pe10.mzXML
	0	20422	-1					2		https://gnps.ucsd.edu//ProteoSAFe/result.jsp?task=aaef661948094345a970c6bcb67d0b3c&view=cluster_details&protein=20422&show=true	https://gnps.ucsd.edu/ProteoSAFe/result.jsp?view=network_displayer&componentindex=-1&task=aaef661948094345a970c6bcb67d0b3c&show=true									20422	2	534.277		534.277	0	525.071	FALSE	20422				564900		M044.mzXML
	0	17860	-1					4		https://gnps.ucsd.edu//ProteoSAFe/result.jsp?task=aaef661948094345a970c6bcb67d0b3c&view=cluster_details&protein=17860&show=true	https://gnps.ucsd.edu/ProteoSAFe/result.jsp?view=network_displayer&componentindex=-1&task=aaef661948094345a970c6bcb67d0b3c&show=true									17860	4	334.124		334.124	0	184.723	FALSE	17860				280613		PP83.mzXML
	0	24521	13					2		https://gnps.ucsd.edu//ProteoSAFe/result.jsp?task=aaef661948094345a970c6bcb67d0b3c&view=cluster_details&protein=24521&show=true	https://gnps.ucsd.edu/ProteoSAFe/result.jsp?view=network_displayer&componentindex=13&task=aaef661948094345a970c6bcb67d0b3c&show=true									24521	2	1150.56		1150.56	0	2726.24	FALSE	24521				273899		pe_11.mzXML
	0	16530	113					9		https://gnps.ucsd.edu//ProteoSAFe/result.jsp?task=aaef661948094345a970c6bcb67d0b3c&view=cluster_details&protein=16530&show=true	https://gnps.ucsd.edu/ProteoSAFe/result.jsp?view=network_displayer&componentindex=113&task=aaef661948094345a970c6bcb67d0b3c&show=true									16530	9	304.216		304.216	0	2073.4	FALSE	16530				566686		M601.mzXML|S409.mzXML
	0	17765	-1					52		https://gnps.ucsd.edu//ProteoSAFe/result.jsp?task=aaef661948094345a970c6bcb67d0b3c&view=cluster_details&protein=17765&show=true	https://gnps.ucsd.edu/ProteoSAFe/result.jsp?view=network_displayer&componentindex=-1&task=aaef661948094345a970c6bcb67d0b3c&show=true									17765	52	332.279		332.279	0	1447.85	FALSE	17765				2067410		pe10.mzXML|PP83.mzXML|PS-70.mzXML|M619.mzXML|2-1-1.mzXML|M602.mzXML|M601.mzXML|PMMA-55.mzXML|S409.mzXML|M044.mzXML|T019.mzXML
	0	20624	6					12		https://gnps.ucsd.edu//ProteoSAFe/result.jsp?task=aaef661948094345a970c6bcb67d0b3c&view=cluster_details&protein=20624&show=true	https://gnps.ucsd.edu/ProteoSAFe/result.jsp?view=network_displayer&componentindex=6&task=aaef661948094345a970c6bcb67d0b3c&show=true									20624	12	553.385		553.385	0	2684.74	FALSE	20624				3483300		S409.mzXML
	0	23274	26				Bromo-alterochromide_A'	12		https://gnps.ucsd.edu//ProteoSAFe/result.jsp?task=aaef661948094345a970c6bcb67d0b3c&view=cluster_details&protein=23274&show=true	https://gnps.ucsd.edu/ProteoSAFe/result.jsp?view=network_displayer&componentindex=26&task=aaef661948094345a970c6bcb67d0b3c&show=true									23274	12	844.288		844.288	0	1639.84	FALSE	23274				34300000		M044.mzXML
	0	24124	428					2		https://gnps.ucsd.edu//ProteoSAFe/result.jsp?task=aaef661948094345a970c6bcb67d0b3c&view=cluster_details&protein=24124&show=true	https://gnps.ucsd.edu/ProteoSAFe/result.jsp?view=network_displayer&componentindex=428&task=aaef661948094345a970c6bcb67d0b3c&show=true									24124	2	924.442		924.442	0	2295.7	FALSE	24124				262837		pe_11.mzXML
	0	16317	-1					3		https://gnps.ucsd.edu//ProteoSAFe/result.jsp?task=aaef661948094345a970c6bcb67d0b3c&view=cluster_details&protein=16317&show=true	https://gnps.ucsd.edu/ProteoSAFe/result.jsp?view=network_displayer&componentindex=-1&task=aaef661948094345a970c6bcb67d0b3c&show=true									16317	3	301.997		301.997	0	1211.02	FALSE	16317				49418		pe10.mzXML
	0	24594	297					24		https://gnps.ucsd.edu//ProteoSAFe/result.jsp?task=aaef661948094345a970c6bcb67d0b3c&view=cluster_details&protein=24594&show=true	https://gnps.ucsd.edu/ProteoSAFe/result.jsp?view=network_displayer&componentindex=297&task=aaef661948094345a970c6bcb67d0b3c&show=true									24594	24	1276.11		1276.11	0	2993.41	FALSE	24594				2486760		pe_11.mzXML
	0	8144	-1					2		https://gnps.ucsd.edu//ProteoSAFe/result.jsp?task=aaef661948094345a970c6bcb67d0b3c&view=cluster_details&protein=8144&show=true	https://gnps.ucsd.edu/ProteoSAFe/result.jsp?view=network_displayer&componentindex=-1&task=aaef661948094345a970c6bcb67d0b3c&show=true									8144	2	159.1		159.1	0	537.481	FALSE	8144				40958		pe_11.mzXML
	0	18544	389					3		https://gnps.ucsd.edu//ProteoSAFe/result.jsp?task=aaef661948094345a970c6bcb67d0b3c&view=cluster_details&protein=18544&show=true	https://gnps.ucsd.edu/ProteoSAFe/result.jsp?view=network_displayer&componentindex=389&task=aaef661948094345a970c6bcb67d0b3c&show=true									18544	3	372.191		372.191	0	1782.3	FALSE	18544				618706		S409.mzXML
	0	24148	26					4		https://gnps.ucsd.edu//ProteoSAFe/result.jsp?task=aaef661948094345a970c6bcb67d0b3c&view=cluster_details&protein=24148&show=true	https://gnps.ucsd.edu/ProteoSAFe/result.jsp?view=network_displayer&componentindex=26&task=aaef661948094345a970c6bcb67d0b3c&show=true									24148	4	954.223		954.223	0	1708.86	FALSE	24148				1511560		M044.mzXML
	0	20927	6					4		https://gnps.ucsd.edu//ProteoSAFe/result.jsp?task=aaef661948094345a970c6bcb67d0b3c&view=cluster_details&protein=20927&show=true	https://gnps.ucsd.edu/ProteoSAFe/result.jsp?view=network_displayer&componentindex=6&task=aaef661948094345a970c6bcb67d0b3c&show=true									20927	4	599.426		599.426	0	2757.16	FALSE	20927				1060680		S409.mzXML
	0	18912	12					13		https://gnps.ucsd.edu//ProteoSAFe/result.jsp?task=aaef661948094345a970c6bcb67d0b3c&view=cluster_details&protein=18912&show=true	https://gnps.ucsd.edu/ProteoSAFe/result.jsp?view=network_displayer&componentindex=12&task=aaef661948094345a970c6bcb67d0b3c&show=true									18912	13	408.242		408.242	0	1946.91	FALSE	18912				516846		pe10.mzXML
	0	3637	-1					2		https://gnps.ucsd.edu//ProteoSAFe/result.jsp?task=aaef661948094345a970c6bcb67d0b3c&view=cluster_details&protein=3637&show=true	https://gnps.ucsd.edu/ProteoSAFe/result.jsp?view=network_displayer&componentindex=-1&task=aaef661948094345a970c6bcb67d0b3c&show=true									3637	2	125.985		125.985	0	458.884	FALSE	3637				13478		pe_11.mzXML
	0	2631	-1					2		https://gnps.ucsd.edu//ProteoSAFe/result.jsp?task=aaef661948094345a970c6bcb67d0b3c&view=cluster_details&protein=2631&show=true	https://gnps.ucsd.edu/ProteoSAFe/result.jsp?view=network_displayer&componentindex=-1&task=aaef661948094345a970c6bcb67d0b3c&show=true									2631	2	122.095		122.095	0	1237.92	FALSE	2631				5355		pe_11.mzXML|PS-70.mzXML
	0	18747	-1					2		https://gnps.ucsd.edu//ProteoSAFe/result.jsp?task=aaef661948094345a970c6bcb67d0b3c&view=cluster_details&protein=18747&show=true	https://gnps.ucsd.edu/ProteoSAFe/result.jsp?view=network_displayer&componentindex=-1&task=aaef661948094345a970c6bcb67d0b3c&show=true									18747	2	389.239		389.239	0	548.732	FALSE	18747				104563		M044.mzXML
	0	21667	12					26		https://gnps.ucsd.edu//ProteoSAFe/result.jsp?task=aaef661948094345a970c6bcb67d0b3c&view=cluster_details&protein=21667&show=true	https://gnps.ucsd.edu/ProteoSAFe/result.jsp?view=network_displayer&componentindex=12&task=aaef661948094345a970c6bcb67d0b3c&show=true									21667	26	674.502		674.502	0	2569.03	FALSE	21667				2464580		M602.mzXML|M601.mzXML
	0	19892	11					2		https://gnps.ucsd.edu//ProteoSAFe/result.jsp?task=aaef661948094345a970c6bcb67d0b3c&view=cluster_details&protein=19892&show=true	https://gnps.ucsd.edu/ProteoSAFe/result.jsp?view=network_displayer&componentindex=11&task=aaef661948094345a970c6bcb67d0b3c&show=true									19892	2	489.311		489.311	0	1083.82	FALSE	19892				19598		T019.mzXML
	0	10089	-1					4		https://gnps.ucsd.edu//ProteoSAFe/result.jsp?task=aaef661948094345a970c6bcb67d0b3c&view=cluster_details&protein=10089&show=true	https://gnps.ucsd.edu/ProteoSAFe/result.jsp?view=network_displayer&componentindex=-1&task=aaef661948094345a970c6bcb67d0b3c&show=true									10089	4	167.012		167.012	0	976.391	FALSE	10089				115934		pe10.mzXML|PP83.mzXML|M601.mzXML
	0	18205	22					3		https://gnps.ucsd.edu//ProteoSAFe/result.jsp?task=aaef661948094345a970c6bcb67d0b3c&view=cluster_details&protein=18205&show=true	https://gnps.ucsd.edu/ProteoSAFe/result.jsp?view=network_displayer&componentindex=22&task=aaef661948094345a970c6bcb67d0b3c&show=true									18205	3	353.179		353.179	0	246.991	FALSE	18205				1207990		T019.mzXML
	0	18050	-1					4		https://gnps.ucsd.edu//ProteoSAFe/result.jsp?task=aaef661948094345a970c6bcb67d0b3c&view=cluster_details&protein=18050&show=true	https://gnps.ucsd.edu/ProteoSAFe/result.jsp?view=network_displayer&componentindex=-1&task=aaef661948094345a970c6bcb67d0b3c&show=true									18050	4	344.258		344.258	0	2300.75	FALSE	18050				290504		pe_11.mzXML
	0	18606	-1					7		https://gnps.ucsd.edu//ProteoSAFe/result.jsp?task=aaef661948094345a970c6bcb67d0b3c&view=cluster_details&protein=18606&show=true	https://gnps.ucsd.edu/ProteoSAFe/result.jsp?view=network_displayer&componentindex=-1&task=aaef661948094345a970c6bcb67d0b3c&show=true									18606	7	377.18		377.18	0	1336.93	FALSE	18606				407682		M044.mzXML
	0	10519	-1					2		https://gnps.ucsd.edu//ProteoSAFe/result.jsp?task=aaef661948094345a970c6bcb67d0b3c&view=cluster_details&protein=10519&show=true	https://gnps.ucsd.edu/ProteoSAFe/result.jsp?view=network_displayer&componentindex=-1&task=aaef661948094345a970c6bcb67d0b3c&show=true									10519	2	167.012		167.012	0	764.114	FALSE	10519				54677		M602.mzXML|PP83.mzXML
	0	13612	-1					2		https://gnps.ucsd.edu//ProteoSAFe/result.jsp?task=aaef661948094345a970c6bcb67d0b3c&view=cluster_details&protein=13612&show=true	https://gnps.ucsd.edu/ProteoSAFe/result.jsp?view=network_displayer&componentindex=-1&task=aaef661948094345a970c6bcb67d0b3c&show=true									13612	2	168.062		168.062	0	265.444	FALSE	13612				21998		M044.mzXML
	0	13792	-1					2		https://gnps.ucsd.edu//ProteoSAFe/result.jsp?task=aaef661948094345a970c6bcb67d0b3c&view=cluster_details&protein=13792&show=true	https://gnps.ucsd.edu/ProteoSAFe/result.jsp?view=network_displayer&componentindex=-1&task=aaef661948094345a970c6bcb67d0b3c&show=true									13792	2	187.106		187.106	0	257.308	FALSE	13792				25922		M619.mzXML
	0	19799	61				Lysobacteramide_A	43		https://gnps.ucsd.edu//ProteoSAFe/result.jsp?task=aaef661948094345a970c6bcb67d0b3c&view=cluster_details&protein=19799&show=true	https://gnps.ucsd.edu/ProteoSAFe/result.jsp?view=network_displayer&componentindex=61&task=aaef661948094345a970c6bcb67d0b3c&show=true									19799	43	479.29		479.29	0	2553.09	FALSE	19799				12700000		M601.mzXML|M044.mzXML
	0	23991	234					14		https://gnps.ucsd.edu//ProteoSAFe/result.jsp?task=aaef661948094345a970c6bcb67d0b3c&view=cluster_details&protein=23991&show=true	https://gnps.ucsd.edu/ProteoSAFe/result.jsp?view=network_displayer&componentindex=234&task=aaef661948094345a970c6bcb67d0b3c&show=true									23991	14	887.532		887.532	0	1155.02	FALSE	23991				60200000		M044.mzXML
	0	20738	-1					2		https://gnps.ucsd.edu//ProteoSAFe/result.jsp?task=aaef661948094345a970c6bcb67d0b3c&view=cluster_details&protein=20738&show=true	https://gnps.ucsd.edu/ProteoSAFe/result.jsp?view=network_displayer&componentindex=-1&task=aaef661948094345a970c6bcb67d0b3c&show=true									20738	2	566.292		566.292	0	360.154	FALSE	20738				35205		S409.mzXML
	0	14210	-1					2		https://gnps.ucsd.edu//ProteoSAFe/result.jsp?task=aaef661948094345a970c6bcb67d0b3c&view=cluster_details&protein=14210&show=true	https://gnps.ucsd.edu/ProteoSAFe/result.jsp?view=network_displayer&componentindex=-1&task=aaef661948094345a970c6bcb67d0b3c&show=true									14210	2	228.195		228.195	0	1515.23	FALSE	14210				6333		PP83.mzXML|PMMA-55.mzXML
M+H	0	24249	63	Bamylocin_A_55902_dereplictor_pv_3.81406e-16	nan	nan	[Val7]-Surfactin_C14i_monomethyl_ester	12	http://gnps.ucsd.edu/ProteoSAFe/gnpslibraryspectrum.jsp?SpectrumID=CCMSLIB00000577691	https://gnps.ucsd.edu//ProteoSAFe/result.jsp?task=aaef661948094345a970c6bcb67d0b3c&view=cluster_details&protein=24249&show=true	https://gnps.ucsd.edu/ProteoSAFe/result.jsp?view=network_displayer&componentindex=63&task=aaef661948094345a970c6bcb67d0b3c&show=true	InChI=1S/C52H91N7O11S/c1-11-12-13-14-15-16-17-18-20-36-31-44(60)53-37(22-23-45(61)62)46(63)55-39(27-32(2)3)48(65)54-38(24-26-71-10)47(64)57-41(29-34(6)7)51(68)59-25-19-21-43(59)50(67)56-40(28-33(4)5)49(66)58-42(30-35(8)9)52(69)70-36/h32-43H,11-31H2,1-10H3,(H,53,60)(H,54,65)(H,55,63)(H,56,67)(H,57,64)(H,58,66)(H,61,62)/t36?,37-,38-,39-,40+,41-,42-,43-/m0/s1	nan	nan	nan	3	0.00701904	0.766829	6.86345	24249	12	1022.68	Pevzner	1022.68	0	2817.16	FALSE	24249	30	[H]OC(=O)C([H])([H])C([H])([H])[C@]1([H])N([H])C(=O)C([H])([H])C([H])(OC(=O)[C@@]([H])(N([H])C(=O)[C@]([H])(N([H])C(=O)[C@@]2([H])N(C(=O)[C@@]([H])(N([H])C(=O)[C@@]([H])(N([H])C(=O)[C@@]([H])(N([H])C1=O)C([H])([H])C([H])(C([H])([H])[H])C([H])([H])[H])C([H])([H])C([H])([H])SC([H])([H])[H])C([H])([H])C([H])(C([H])([H])[H])C([H])([H])[H])C([H])([H])C([H])([H])C2([H])[H])C([H])([H])C([H])(C([H])([H])…	CCMSLIB00000577691	6488530	nan	PMMA-55.mzXML
	0	18787	-1					2		https://gnps.ucsd.edu//ProteoSAFe/result.jsp?task=aaef661948094345a970c6bcb67d0b3c&view=cluster_details&protein=18787&show=true	https://gnps.ucsd.edu/ProteoSAFe/result.jsp?view=network_displayer&componentindex=-1&task=aaef661948094345a970c6bcb67d0b3c&show=true									18787	2	394.196		394.196	0	765.252	FALSE	18787				32470		pe_11.mzXML
	0	9538	-1					5		https://gnps.ucsd.edu//ProteoSAFe/result.jsp?task=aaef661948094345a970c6bcb67d0b3c&view=cluster_details&protein=9538&show=true	https://gnps.ucsd.edu/ProteoSAFe/result.jsp?view=network_displayer&componentindex=-1&task=aaef661948094345a970c6bcb67d0b3c&show=true									9538	5	167.012		167.012	0	520.883	FALSE	9538				142455		2-1-1.mzXML|M601.mzXML|PS-70.mzXML|M619.mzXML
	0	17494	-1					2		https://gnps.ucsd.edu//ProteoSAFe/result.jsp?task=aaef661948094345a970c6bcb67d0b3c&view=cluster_details&protein=17494&show=true	https://gnps.ucsd.edu/ProteoSAFe/result.jsp?view=network_displayer&componentindex=-1&task=aaef661948094345a970c6bcb67d0b3c&show=true									17494	2	321.094		321.094	0	867.606	FALSE	17494				8000		PP83.mzXML|2-1-1.mzXML
	0	16170	-1					2		https://gnps.ucsd.edu//ProteoSAFe/result.jsp?task=aaef661948094345a970c6bcb67d0b3c&view=cluster_details&protein=16170&show=true	https://gnps.ucsd.edu/ProteoSAFe/result.jsp?view=network_displayer&componentindex=-1&task=aaef661948094345a970c6bcb67d0b3c&show=true									16170	2	301.119		301.119	0	513.823	FALSE	16170				157834		pe_11.mzXML
	0	24273	-1					2		https://gnps.ucsd.edu//ProteoSAFe/result.jsp?task=aaef661948094345a970c6bcb67d0b3c&view=cluster_details&protein=24273&show=true	https://gnps.ucsd.edu/ProteoSAFe/result.jsp?view=network_displayer&componentindex=-1&task=aaef661948094345a970c6bcb67d0b3c&show=true									24273	2	1040.51		1040.51	0	1203.8	FALSE	24273				172527		M044.mzXML
	0	5252	-1					28		https://gnps.ucsd.edu//ProteoSAFe/result.jsp?task=aaef661948094345a970c6bcb67d0b3c&view=cluster_details&protein=5252&show=true	https://gnps.ucsd.edu/ProteoSAFe/result.jsp?view=network_displayer&componentindex=-1&task=aaef661948094345a970c6bcb67d0b3c&show=true									5252	28	139.049		139.049	0	130.374	FALSE	5252				4862120		M602.mzXML|M601.mzXML|T019.mzXML|M044.mzXML
	0	9771	-1					4		https://gnps.ucsd.edu//ProteoSAFe/result.jsp?task=aaef661948094345a970c6bcb67d0b3c&view=cluster_details&protein=9771&show=true	https://gnps.ucsd.edu/ProteoSAFe/result.jsp?view=network_displayer&componentindex=-1&task=aaef661948094345a970c6bcb67d0b3c&show=true									9771	4	167.012		167.012	0	1483.76	FALSE	9771				64477		M602.mzXML|M619.mzXML|PMMA-55.mzXML
	0	14716	-1					3		https://gnps.ucsd.edu//ProteoSAFe/result.jsp?task=aaef661948094345a970c6bcb67d0b3c&view=cluster_details&protein=14716&show=true	https://gnps.ucsd.edu/ProteoSAFe/result.jsp?view=network_displayer&componentindex=-1&task=aaef661948094345a970c6bcb67d0b3c&show=true									14716	3	258.242		258.242	0	2378.86	FALSE	14716				15371		M601.mzXML
	0	18540	-1					3		https://gnps.ucsd.edu//ProteoSAFe/result.jsp?task=aaef661948094345a970c6bcb67d0b3c&view=cluster_details&protein=18540&show=true	https://gnps.ucsd.edu/ProteoSAFe/result.jsp?view=network_displayer&componentindex=-1&task=aaef661948094345a970c6bcb67d0b3c&show=true									18540	3	372.191		372.191	0	1633.69	FALSE	18540				219175		S409.mzXML
	0	24454	13					2		https://gnps.ucsd.edu//ProteoSAFe/result.jsp?task=aaef661948094345a970c6bcb67d0b3c&view=cluster_details&protein=24454&show=true	https://gnps.ucsd.edu/ProteoSAFe/result.jsp?view=network_displayer&componentindex=13&task=aaef661948094345a970c6bcb67d0b3c&show=true									24454	2	1108.55		1108.55	0	2764.84	FALSE	24454				187315		pe_11.mzXML
	0	23855	26					6		https://gnps.ucsd.edu//ProteoSAFe/result.jsp?task=aaef661948094345a970c6bcb67d0b3c&view=cluster_details&protein=23855&show=true	https://gnps.ucsd.edu/ProteoSAFe/result.jsp?view=network_displayer&componentindex=26&task=aaef661948094345a970c6bcb67d0b3c&show=true									23855	6	876.314		876.314	0	1574.86	FALSE	23855				7248040		M044.mzXML
	0	24013	-1				Phaeophytin_a_10R-Hydroxy	21		https://gnps.ucsd.edu//ProteoSAFe/result.jsp?task=aaef661948094345a970c6bcb67d0b3c&view=cluster_details&protein=24013&show=true	https://gnps.ucsd.edu/ProteoSAFe/result.jsp?view=network_displayer&componentindex=-1&task=aaef661948094345a970c6bcb67d0b3c&show=true									24013	21	887.568		887.568	0	2916.52	FALSE	24013				1659140		2-1-1.mzXML
	0	23331	-1					2		https://gnps.ucsd.edu//ProteoSAFe/result.jsp?task=aaef661948094345a970c6bcb67d0b3c&view=cluster_details&protein=23331&show=true	https://gnps.ucsd.edu/ProteoSAFe/result.jsp?view=network_displayer&componentindex=-1&task=aaef661948094345a970c6bcb67d0b3c&show=true									23331	2	869.555		869.555	0	3056.26	FALSE	23331				90232		PS-70.mzXML
	0	24617	-1					2		https://gnps.ucsd.edu//ProteoSAFe/result.jsp?task=aaef661948094345a970c6bcb67d0b3c&view=cluster_details&protein=24617&show=true	https://gnps.ucsd.edu/ProteoSAFe/result.jsp?view=network_displayer&componentindex=-1&task=aaef661948094345a970c6bcb67d0b3c&show=true									24617	2	1440.66		1440.66	0	2648.99	FALSE	24617				395586		pe_11.mzXML
	0	19405	13					4		https://gnps.ucsd.edu//ProteoSAFe/result.jsp?task=aaef661948094345a970c6bcb67d0b3c&view=cluster_details&protein=19405&show=true	https://gnps.ucsd.edu/ProteoSAFe/result.jsp?view=network_displayer&componentindex=13&task=aaef661948094345a970c6bcb67d0b3c&show=true									19405	4	449.201		449.201	0	1309.98	FALSE	19405				171367		M044.mzXML
	0	20232	-1					3		https://gnps.ucsd.edu//ProteoSAFe/result.jsp?task=aaef661948094345a970c6bcb67d0b3c&view=cluster_details&protein=20232&show=true	https://gnps.ucsd.edu/ProteoSAFe/result.jsp?view=network_displayer&componentindex=-1&task=aaef661948094345a970c6bcb67d0b3c&show=true									20232	3	516.23		516.23	0	427.673	FALSE	20232				194562		PP83.mzXML
	0	11656	-1					2		https://gnps.ucsd.edu//ProteoSAFe/result.jsp?task=aaef661948094345a970c6bcb67d0b3c&view=cluster_details&protein=11656&show=true	https://gnps.ucsd.edu/ProteoSAFe/result.jsp?view=network_displayer&componentindex=-1&task=aaef661948094345a970c6bcb67d0b3c&show=true									11656	2	167.012		167.012	0	1374.71	FALSE	11656				44531		PS-70.mzXML|PMMA-55.mzXML
	0	16047	-1					2		https://gnps.ucsd.edu//ProteoSAFe/result.jsp?task=aaef661948094345a970c6bcb67d0b3c&view=cluster_details&protein=16047&show=true	https://gnps.ucsd.edu/ProteoSAFe/result.jsp?view=network_displayer&componentindex=-1&task=aaef661948094345a970c6bcb67d0b3c&show=true									16047	2	293.029		293.029	0	906.379	FALSE	16047				28090		M619.mzXML
	0	13881	-1					4		https://gnps.ucsd.edu//ProteoSAFe/result.jsp?task=aaef661948094345a970c6bcb67d0b3c&view=cluster_details&protein=13881&show=true	https://gnps.ucsd.edu/ProteoSAFe/result.jsp?view=network_displayer&componentindex=-1&task=aaef661948094345a970c6bcb67d0b3c&show=true									13881	4	202.951		202.951	0	3212.71	FALSE	13881				42484		M601.mzXML|T019.mzXML|M619.mzXML
	0	18909	-1					2		https://gnps.ucsd.edu//ProteoSAFe/result.jsp?task=aaef661948094345a970c6bcb67d0b3c&view=cluster_details&protein=18909&show=true	https://gnps.ucsd.edu/ProteoSAFe/result.jsp?view=network_displayer&componentindex=-1&task=aaef661948094345a970c6bcb67d0b3c&show=true									18909	2	408.229		408.229	0	2655.43	FALSE	18909				168848		PS-70.mzXML
	0	24359	63					5		https://gnps.ucsd.edu//ProteoSAFe/result.jsp?task=aaef661948094345a970c6bcb67d0b3c&view=cluster_details&protein=24359&show=true	https://gnps.ucsd.edu/ProteoSAFe/result.jsp?view=network_displayer&componentindex=63&task=aaef661948094345a970c6bcb67d0b3c&show=true									24359	5	1068.71		1068.71	0	2638.77	FALSE	24359				290300		PMMA-55.mzXML
	0	157	-1					3		https://gnps.ucsd.edu//ProteoSAFe/result.jsp?task=aaef661948094345a970c6bcb67d0b3c&view=cluster_details&protein=157&show=true	https://gnps.ucsd.edu/ProteoSAFe/result.jsp?view=network_displayer&componentindex=-1&task=aaef661948094345a970c6bcb67d0b3c&show=true									157	3	101.07		101.07	0	2978.15	FALSE	157				76051		M602.mzXML|T019.mzXML
	0	4212	-1					3		https://gnps.ucsd.edu//ProteoSAFe/result.jsp?task=aaef661948094345a970c6bcb67d0b3c&view=cluster_details&protein=4212&show=true	https://gnps.ucsd.edu/ProteoSAFe/result.jsp?view=network_displayer&componentindex=-1&task=aaef661948094345a970c6bcb67d0b3c&show=true									4212	3	125.985		125.985	0	3300.93	FALSE	4212				58790		M602.mzXML|PS-70.mzXML|M044.mzXML
	0	19274	-1					2		https://gnps.ucsd.edu//ProteoSAFe/result.jsp?task=aaef661948094345a970c6bcb67d0b3c&view=cluster_details&protein=19274&show=true	https://gnps.ucsd.edu/ProteoSAFe/result.jsp?view=network_displayer&componentindex=-1&task=aaef661948094345a970c6bcb67d0b3c&show=true									19274	2	437.193		437.193	0	1841.76	FALSE	19274				206471		M602.mzXML|T019.mzXML
	0	5258	-1					3		https://gnps.ucsd.edu//ProteoSAFe/result.jsp?task=aaef661948094345a970c6bcb67d0b3c&view=cluster_details&protein=5258&show=true	https://gnps.ucsd.edu/ProteoSAFe/result.jsp?view=network_displayer&componentindex=-1&task=aaef661948094345a970c6bcb67d0b3c&show=true									5258	3	141.065		141.065	0	73.4167	FALSE	5258				668256		2-1-1.mzXML
	0	23248	-1					3		https://gnps.ucsd.edu//ProteoSAFe/result.jsp?task=aaef661948094345a970c6bcb67d0b3c&view=cluster_details&protein=23248&show=true	https://gnps.ucsd.edu/ProteoSAFe/result.jsp?view=network_displayer&componentindex=-1&task=aaef661948094345a970c6bcb67d0b3c&show=true									23248	3	831.493		831.493	0	1300.01	FALSE	23248				112885		M044.mzXML
	0	24352	32					4		https://gnps.ucsd.edu//ProteoSAFe/result.jsp?task=aaef661948094345a970c6bcb67d0b3c&view=cluster_details&protein=24352&show=true	https://gnps.ucsd.edu/ProteoSAFe/result.jsp?view=network_displayer&componentindex=32&task=aaef661948094345a970c6bcb67d0b3c&show=true									24352	4	1065.69		1065.69	0	2190.46	FALSE	24352				480101		pe10.mzXML
	0	6173	-1					2		https://gnps.ucsd.edu//ProteoSAFe/result.jsp?task=aaef661948094345a970c6bcb67d0b3c&view=cluster_details&protein=6173&show=true	https://gnps.ucsd.edu/ProteoSAFe/result.jsp?view=network_displayer&componentindex=-1&task=aaef661948094345a970c6bcb67d0b3c&show=true									6173	2	148.111		148.111	0	2163.99	FALSE	6173				57852		M602.mzXML|PP83.mzXML
	0	14105	-1					2		https://gnps.ucsd.edu//ProteoSAFe/result.jsp?task=aaef661948094345a970c6bcb67d0b3c&view=cluster_details&protein=14105&show=true	https://gnps.ucsd.edu/ProteoSAFe/result.jsp?view=network_displayer&componentindex=-1&task=aaef661948094345a970c6bcb67d0b3c&show=true									14105	2	218.21		218.21	0	946.529	FALSE	14105				18757		PP83.mzXML|T019.mzXML
	0	14034	-1					5		https://gnps.ucsd.edu//ProteoSAFe/result.jsp?task=aaef661948094345a970c6bcb67d0b3c&view=cluster_details&protein=14034&show=true	https://gnps.ucsd.edu/ProteoSAFe/result.jsp?view=network_displayer&componentindex=-1&task=aaef661948094345a970c6bcb67d0b3c&show=true									14034	5	213.072		213.072	0	557.351	FALSE	14034				69849		pe_11.mzXML|M044.mzXML
	0	20829	362					10		https://gnps.ucsd.edu//ProteoSAFe/result.jsp?task=aaef661948094345a970c6bcb67d0b3c&view=cluster_details&protein=20829&show=true	https://gnps.ucsd.edu/ProteoSAFe/result.jsp?view=network_displayer&componentindex=362&task=aaef661948094345a970c6bcb67d0b3c&show=true									20829	10	583.395		583.395	0	2656.04	FALSE	20829				4389500		S409.mzXML
	0	16167	-1					6		https://gnps.ucsd.edu//ProteoSAFe/result.jsp?task=aaef661948094345a970c6bcb67d0b3c&view=cluster_details&protein=16167&show=true	https://gnps.ucsd.edu/ProteoSAFe/result.jsp?view=network_displayer&componentindex=-1&task=aaef661948094345a970c6bcb67d0b3c&show=true									16167	6	301.119		301.119	0	516.526	FALSE	16167				289528		M601.mzXML|T019.mzXML
	0	23301	26					18		https://gnps.ucsd.edu//ProteoSAFe/result.jsp?task=aaef661948094345a970c6bcb67d0b3c&view=cluster_details&protein=23301&show=true	https://gnps.ucsd.edu/ProteoSAFe/result.jsp?view=network_displayer&componentindex=26&task=aaef661948094345a970c6bcb67d0b3c&show=true									23301	18	862.298		862.298	0	1532.97	FALSE	23301				36400000		M044.mzXML
	0	15515	-1					2		https://gnps.ucsd.edu//ProteoSAFe/result.jsp?task=aaef661948094345a970c6bcb67d0b3c&view=cluster_details&protein=15515&show=true	https://gnps.ucsd.edu/ProteoSAFe/result.jsp?view=network_displayer&componentindex=-1&task=aaef661948094345a970c6bcb67d0b3c&show=true									15515	2	284.33		284.33	0	2218.32	FALSE	15515				83751		M601.mzXML|PS-70.mzXML
	0	21380	129					6		https://gnps.ucsd.edu//ProteoSAFe/result.jsp?task=aaef661948094345a970c6bcb67d0b3c&view=cluster_details&protein=21380&show=true	https://gnps.ucsd.edu/ProteoSAFe/result.jsp?view=network_displayer&componentindex=129&task=aaef661948094345a970c6bcb67d0b3c&show=true									21380	6	643.45		643.45	0	1153.54	FALSE	21380				2420090		M044.mzXML
	0	5371	-1					4		https://gnps.ucsd.edu//ProteoSAFe/result.jsp?task=aaef661948094345a970c6bcb67d0b3c&view=cluster_details&protein=5371&show=true	https://gnps.ucsd.edu/ProteoSAFe/result.jsp?view=network_displayer&componentindex=-1&task=aaef661948094345a970c6bcb67d0b3c&show=true									5371	4	141.958		141.958	0	1654.29	FALSE	5371				180148		PMMA-55.mzXML|M602.mzXML|M044.mzXML
	0	8143	-1					2		https://gnps.ucsd.edu//ProteoSAFe/result.jsp?task=aaef661948094345a970c6bcb67d0b3c&view=cluster_details&protein=8143&show=true	https://gnps.ucsd.edu/ProteoSAFe/result.jsp?view=network_displayer&componentindex=-1&task=aaef661948094345a970c6bcb67d0b3c&show=true									8143	2	159.076		159.076	0	63.02	FALSE	8143				15680		PS-70.mzXML
	0	16743	-1					2		https://gnps.ucsd.edu//ProteoSAFe/result.jsp?task=aaef661948094345a970c6bcb67d0b3c&view=cluster_details&protein=16743&show=true	https://gnps.ucsd.edu/ProteoSAFe/result.jsp?view=network_displayer&componentindex=-1&task=aaef661948094345a970c6bcb67d0b3c&show=true									16743	2	312.362		312.362	0	2477.92	FALSE	16743				8791		T019.mzXML|2-1-1.mzXML
	0	24170	39					4		https://gnps.ucsd.edu//ProteoSAFe/result.jsp?task=aaef661948094345a970c6bcb67d0b3c&view=cluster_details&protein=24170&show=true	https://gnps.ucsd.edu/ProteoSAFe/result.jsp?view=network_displayer&componentindex=39&task=aaef661948094345a970c6bcb67d0b3c&show=true									24170	4	969.429		969.429	0	2618.86	FALSE	24170				985034		pe_11.mzXML
M+H	0	14819	-1	Massbank:PR311045 Glutamylleucine	Isolated	Massbank		13	http://gnps.ucsd.edu/ProteoSAFe/gnpslibraryspectrum.jsp?SpectrumID=CCMSLIB00005747376	https://gnps.ucsd.edu//ProteoSAFe/result.jsp?task=aaef661948094345a970c6bcb67d0b3c&view=cluster_details&protein=14819&show=true	https://gnps.ucsd.edu/ProteoSAFe/result.jsp?view=network_displayer&componentindex=-1&task=aaef661948094345a970c6bcb67d0b3c&show=true	1S/C11H20N2O5/c1-6(2)5-8(11(17)18)13-9(14)4-3-7(12)10(15)16/h6-8H,3-5,12H2,1-2H3,(H,13,14)(H,15,16)(H,17,18)	qTof	ESI	Positive	3	0.00198364	0.782354	7.59591	14819	13	261.144	Massbank	261.144	0	365.745	FALSE	14819	6	O=C(O)C(N)CCC(=O)NC(C(=O)O)CC(C)C	CCMSLIB00005747376	3126980	nan	PMMA-55.mzXML|M601.mzXML|T019.mzXML|M044.mzXML
	0	16568	-1					5		https://gnps.ucsd.edu//ProteoSAFe/result.jsp?task=aaef661948094345a970c6bcb67d0b3c&view=cluster_details&protein=16568&show=true	https://gnps.ucsd.edu/ProteoSAFe/result.jsp?view=network_displayer&componentindex=-1&task=aaef661948094345a970c6bcb67d0b3c&show=true									16568	5	308.022		308.022	0	2353.05	FALSE	16568				436922		PS-70.mzXML
	0	14654	-1					2		https://gnps.ucsd.edu//ProteoSAFe/result.jsp?task=aaef661948094345a970c6bcb67d0b3c&view=cluster_details&protein=14654&show=true	https://gnps.ucsd.edu/ProteoSAFe/result.jsp?view=network_displayer&componentindex=-1&task=aaef661948094345a970c6bcb67d0b3c&show=true									14654	2	256.188		256.188	0	1620.13	FALSE	14654				8284		M602.mzXML|PMMA-55.mzXML
	0	19733	-1					5		https://gnps.ucsd.edu//ProteoSAFe/result.jsp?task=aaef661948094345a970c6bcb67d0b3c&view=cluster_details&protein=19733&show=true	https://gnps.ucsd.edu/ProteoSAFe/result.jsp?view=network_displayer&componentindex=-1&task=aaef661948094345a970c6bcb67d0b3c&show=true									19733	5	476.188		476.188	0	464.733	FALSE	19733				1331530		pe10.mzXML
	0	20630	6					4		https://gnps.ucsd.edu//ProteoSAFe/result.jsp?task=aaef661948094345a970c6bcb67d0b3c&view=cluster_details&protein=20630&show=true	https://gnps.ucsd.edu/ProteoSAFe/result.jsp?view=network_displayer&componentindex=6&task=aaef661948094345a970c6bcb67d0b3c&show=true									20630	4	555.4		555.4	0	2679.27	FALSE	20630				457064		S409.mzXML
	0	14377	-1					3		https://gnps.ucsd.edu//ProteoSAFe/result.jsp?task=aaef661948094345a970c6bcb67d0b3c&view=cluster_details&protein=14377&show=true	https://gnps.ucsd.edu/ProteoSAFe/result.jsp?view=network_displayer&componentindex=-1&task=aaef661948094345a970c6bcb67d0b3c&show=true									14377	3	243.086		243.086	0	904.377	FALSE	14377				118471		PP83.mzXML
	0	18555	-1					4		https://gnps.ucsd.edu//ProteoSAFe/result.jsp?task=aaef661948094345a970c6bcb67d0b3c&view=cluster_details&protein=18555&show=true	https://gnps.ucsd.edu/ProteoSAFe/result.jsp?view=network_displayer&componentindex=-1&task=aaef661948094345a970c6bcb67d0b3c&show=true									18555	4	373.244		373.244	0	658.693	FALSE	18555				118551		M601.mzXML|M044.mzXML
	0	22967	-1					8		https://gnps.ucsd.edu//ProteoSAFe/result.jsp?task=aaef661948094345a970c6bcb67d0b3c&view=cluster_details&protein=22967&show=true	https://gnps.ucsd.edu/ProteoSAFe/result.jsp?view=network_displayer&componentindex=-1&task=aaef661948094345a970c6bcb67d0b3c&show=true									22967	8	769.604		769.604	0	1611.05	FALSE	22967				1494290		M044.mzXML
	0	24567	13					4		https://gnps.ucsd.edu//ProteoSAFe/result.jsp?task=aaef661948094345a970c6bcb67d0b3c&view=cluster_details&protein=24567&show=true	https://gnps.ucsd.edu/ProteoSAFe/result.jsp?view=network_displayer&componentindex=13&task=aaef661948094345a970c6bcb67d0b3c&show=true									24567	4	1222.55		1222.55	0	2657.83	FALSE	24567				2291040		pe_11.mzXML
	0	15272	-1					5		https://gnps.ucsd.edu//ProteoSAFe/result.jsp?task=aaef661948094345a970c6bcb67d0b3c&view=cluster_details&protein=15272&show=true	https://gnps.ucsd.edu/ProteoSAFe/result.jsp?view=network_displayer&componentindex=-1&task=aaef661948094345a970c6bcb67d0b3c&show=true									15272	5	275.006		275.006	0	169.729	FALSE	15272				361373		S409.mzXML|pe_11.mzXML
	0	2344	-1					2		https://gnps.ucsd.edu//ProteoSAFe/result.jsp?task=aaef661948094345a970c6bcb67d0b3c&view=cluster_details&protein=2344&show=true	https://gnps.ucsd.edu/ProteoSAFe/result.jsp?view=network_displayer&componentindex=-1&task=aaef661948094345a970c6bcb67d0b3c&show=true									2344	2	104.052		104.052	0	111.577	FALSE	2344				82042		M601.mzXML
	0	22211	110					4		https://gnps.ucsd.edu//ProteoSAFe/result.jsp?task=aaef661948094345a970c6bcb67d0b3c&view=cluster_details&protein=22211&show=true	https://gnps.ucsd.edu/ProteoSAFe/result.jsp?view=network_displayer&componentindex=110&task=aaef661948094345a970c6bcb67d0b3c&show=true									22211	4	740.592		740.592	0	2009.82	FALSE	22211				111257		pe_11.mzXML
	0	19903	13					2		https://gnps.ucsd.edu//ProteoSAFe/result.jsp?task=aaef661948094345a970c6bcb67d0b3c&view=cluster_details&protein=19903&show=true	https://gnps.ucsd.edu/ProteoSAFe/result.jsp?view=network_displayer&componentindex=13&task=aaef661948094345a970c6bcb67d0b3c&show=true									19903	2	492.28		492.28	0	2282.84	FALSE	19903				278295		pe_11.mzXML
	0	18631	24					5		https://gnps.ucsd.edu//ProteoSAFe/result.jsp?task=aaef661948094345a970c6bcb67d0b3c&view=cluster_details&protein=18631&show=true	https://gnps.ucsd.edu/ProteoSAFe/result.jsp?view=network_displayer&componentindex=24&task=aaef661948094345a970c6bcb67d0b3c&show=true									18631	5	380.315		380.315	0	1772.14	FALSE	18631				569269		pe_11.mzXML
	0	24409	93					4		https://gnps.ucsd.edu//ProteoSAFe/result.jsp?task=aaef661948094345a970c6bcb67d0b3c&view=cluster_details&protein=24409&show=true	https://gnps.ucsd.edu/ProteoSAFe/result.jsp?view=network_displayer&componentindex=93&task=aaef661948094345a970c6bcb67d0b3c&show=true									24409	4	1087.66		1087.66	0	1808.19	FALSE	24409				6601120		S409.mzXML
	0	20716	340					6		https://gnps.ucsd.edu//ProteoSAFe/result.jsp?task=aaef661948094345a970c6bcb67d0b3c&view=cluster_details&protein=20716&show=true	https://gnps.ucsd.edu/ProteoSAFe/result.jsp?view=network_displayer&componentindex=340&task=aaef661948094345a970c6bcb67d0b3c&show=true									20716	6	565.222		565.222	0	371.147	FALSE	20716				617381		M602.mzXML|pe10.mzXML|2-1-1.mzXML
	0	18354	-1					2		https://gnps.ucsd.edu//ProteoSAFe/result.jsp?task=aaef661948094345a970c6bcb67d0b3c&view=cluster_details&protein=18354&show=true	https://gnps.ucsd.edu/ProteoSAFe/result.jsp?view=network_displayer&componentindex=-1&task=aaef661948094345a970c6bcb67d0b3c&show=true									18354	2	361.141		361.141	0	248.74	FALSE	18354				111000		pe10.mzXML
	0	9240	-1					2		https://gnps.ucsd.edu//ProteoSAFe/result.jsp?task=aaef661948094345a970c6bcb67d0b3c&view=cluster_details&protein=9240&show=true	https://gnps.ucsd.edu/ProteoSAFe/result.jsp?view=network_displayer&componentindex=-1&task=aaef661948094345a970c6bcb67d0b3c&show=true									9240	2	167.011		167.011	0	576.479	FALSE	9240				54275		S409.mzXML|M619.mzXML
	0	24573	-1					12		https://gnps.ucsd.edu//ProteoSAFe/result.jsp?task=aaef661948094345a970c6bcb67d0b3c&view=cluster_details&protein=24573&show=true	https://gnps.ucsd.edu/ProteoSAFe/result.jsp?view=network_displayer&componentindex=-1&task=aaef661948094345a970c6bcb67d0b3c&show=true									24573	12	1223.79		1223.79	0	2356.41	FALSE	24573				23900000		S409.mzXML
	0	24326	6					3		https://gnps.ucsd.edu//ProteoSAFe/result.jsp?task=aaef661948094345a970c6bcb67d0b3c&view=cluster_details&protein=24326&show=true	https://gnps.ucsd.edu/ProteoSAFe/result.jsp?view=network_displayer&componentindex=6&task=aaef661948094345a970c6bcb67d0b3c&show=true									24326	3	1056.68		1056.68	0	2845.08	FALSE	24326				1037070		S409.mzXML
	0	19797	205					4		https://gnps.ucsd.edu//ProteoSAFe/result.jsp?task=aaef661948094345a970c6bcb67d0b3c&view=cluster_details&protein=19797&show=true	https://gnps.ucsd.edu/ProteoSAFe/result.jsp?view=network_displayer&componentindex=205&task=aaef661948094345a970c6bcb67d0b3c&show=true									19797	4	479.188		479.188	0	349.856	FALSE	19797				194866		pe10.mzXML
	0	19836	430					2		https://gnps.ucsd.edu//ProteoSAFe/result.jsp?task=aaef661948094345a970c6bcb67d0b3c&view=cluster_details&protein=19836&show=true	https://gnps.ucsd.edu/ProteoSAFe/result.jsp?view=network_displayer&componentindex=430&task=aaef661948094345a970c6bcb67d0b3c&show=true									19836	2	480.308		480.308	0	2100.16	FALSE	19836				174068		S409.mzXML
	0	15633	-1					3		https://gnps.ucsd.edu//ProteoSAFe/result.jsp?task=aaef661948094345a970c6bcb67d0b3c&view=cluster_details&protein=15633&show=true	https://gnps.ucsd.edu/ProteoSAFe/result.jsp?view=network_displayer&componentindex=-1&task=aaef661948094345a970c6bcb67d0b3c&show=true									15633	3	284.33		284.33	0	2263.89	FALSE	15633				12605		M602.mzXML|PS-70.mzXML
	0	24165	-1					13		https://gnps.ucsd.edu//ProteoSAFe/result.jsp?task=aaef661948094345a970c6bcb67d0b3c&view=cluster_details&protein=24165&show=true	https://gnps.ucsd.edu/ProteoSAFe/result.jsp?view=network_displayer&componentindex=-1&task=aaef661948094345a970c6bcb67d0b3c&show=true									24165	13	967.472		967.472	0	680.394	FALSE	24165				2216860		pe10.mzXML|PP83.mzXML
	0	20426	6					4		https://gnps.ucsd.edu//ProteoSAFe/result.jsp?task=aaef661948094345a970c6bcb67d0b3c&view=cluster_details&protein=20426&show=true	https://gnps.ucsd.edu/ProteoSAFe/result.jsp?view=network_displayer&componentindex=6&task=aaef661948094345a970c6bcb67d0b3c&show=true									20426	4	535.302		535.302	0	1846.73	FALSE	20426				425850		S409.mzXML
	0	9045	-1					2		https://gnps.ucsd.edu//ProteoSAFe/result.jsp?task=aaef661948094345a970c6bcb67d0b3c&view=cluster_details&protein=9045&show=true	https://gnps.ucsd.edu/ProteoSAFe/result.jsp?view=network_displayer&componentindex=-1&task=aaef661948094345a970c6bcb67d0b3c&show=true									9045	2	167.012		167.012	0	738.603	FALSE	9045				47141		pe_11.mzXML|PMMA-55.mzXML
	0	23169	92					4		https://gnps.ucsd.edu//ProteoSAFe/result.jsp?task=aaef661948094345a970c6bcb67d0b3c&view=cluster_details&protein=23169&show=true	https://gnps.ucsd.edu/ProteoSAFe/result.jsp?view=network_displayer&componentindex=92&task=aaef661948094345a970c6bcb67d0b3c&show=true									23169	4	798.673		798.673	0	2368.41	FALSE	23169				4239040		pe_11.mzXML
	0	22715	-1					6		https://gnps.ucsd.edu//ProteoSAFe/result.jsp?task=aaef661948094345a970c6bcb67d0b3c&view=cluster_details&protein=22715&show=true	https://gnps.ucsd.edu/ProteoSAFe/result.jsp?view=network_displayer&componentindex=-1&task=aaef661948094345a970c6bcb67d0b3c&show=true									22715	6	753.504		753.504	0	3079.84	FALSE	22715				66678		pe_11.mzXML|T019.mzXML
	0	21647	-1					2		https://gnps.ucsd.edu//ProteoSAFe/result.jsp?task=aaef661948094345a970c6bcb67d0b3c&view=cluster_details&protein=21647&show=true	https://gnps.ucsd.edu/ProteoSAFe/result.jsp?view=network_displayer&componentindex=-1&task=aaef661948094345a970c6bcb67d0b3c&show=true									21647	2	672.317		672.317	0	505.067	FALSE	21647				103193		pe10.mzXML
	0	13838	-1					3		https://gnps.ucsd.edu//ProteoSAFe/result.jsp?task=aaef661948094345a970c6bcb67d0b3c&view=cluster_details&protein=13838&show=true	https://gnps.ucsd.edu/ProteoSAFe/result.jsp?view=network_displayer&componentindex=-1&task=aaef661948094345a970c6bcb67d0b3c&show=true									13838	3	190.106		190.106	0	537.768	FALSE	13838				152909		T019.mzXML
	0	19882	6				Serratamolide_E_Serratamolide_E	8		https://gnps.ucsd.edu//ProteoSAFe/result.jsp?task=aaef661948094345a970c6bcb67d0b3c&view=cluster_details&protein=19882&show=true	https://gnps.ucsd.edu/ProteoSAFe/result.jsp?view=network_displayer&componentindex=6&task=aaef661948094345a970c6bcb67d0b3c&show=true									19882	8	487.302		487.302	0	1768.93	FALSE	19882				10400000		S409.mzXML
	0	23201	12					12		https://gnps.ucsd.edu//ProteoSAFe/result.jsp?task=aaef661948094345a970c6bcb67d0b3c&view=cluster_details&protein=23201&show=true	https://gnps.ucsd.edu/ProteoSAFe/result.jsp?view=network_displayer&componentindex=12&task=aaef661948094345a970c6bcb67d0b3c&show=true									23201	12	819.507		819.507	0	2118.64	FALSE	23201				993510		pe10.mzXML
	0	5234	-1					3		https://gnps.ucsd.edu//ProteoSAFe/result.jsp?task=aaef661948094345a970c6bcb67d0b3c&view=cluster_details&protein=5234&show=true	https://gnps.ucsd.edu/ProteoSAFe/result.jsp?view=network_displayer&componentindex=-1&task=aaef661948094345a970c6bcb67d0b3c&show=true									5234	3	137.045		137.045	0	169.493	FALSE	5234				16084		M601.mzXML|S409.mzXML|M044.mzXML
	0	20881	-1					2		https://gnps.ucsd.edu//ProteoSAFe/result.jsp?task=aaef661948094345a970c6bcb67d0b3c&view=cluster_details&protein=20881&show=true	https://gnps.ucsd.edu/ProteoSAFe/result.jsp?view=network_displayer&componentindex=-1&task=aaef661948094345a970c6bcb67d0b3c&show=true									20881	2	592.128		592.128	0	2550.7	FALSE	20881				28098		2-1-1.mzXML|PMMA-55.mzXML
	0	19637	-1					2		https://gnps.ucsd.edu//ProteoSAFe/result.jsp?task=aaef661948094345a970c6bcb67d0b3c&view=cluster_details&protein=19637&show=true	https://gnps.ucsd.edu/ProteoSAFe/result.jsp?view=network_displayer&componentindex=-1&task=aaef661948094345a970c6bcb67d0b3c&show=true									19637	2	462.169		462.169	0	1130.23	FALSE	19637				87969		S409.mzXML
	0	17651	-1					2		https://gnps.ucsd.edu//ProteoSAFe/result.jsp?task=aaef661948094345a970c6bcb67d0b3c&view=cluster_details&protein=17651&show=true	https://gnps.ucsd.edu/ProteoSAFe/result.jsp?view=network_displayer&componentindex=-1&task=aaef661948094345a970c6bcb67d0b3c&show=true									17651	2	327.252		327.252	0	2137.88	FALSE	17651				22693		M044.mzXML
	0	20760	-1					3		https://gnps.ucsd.edu//ProteoSAFe/result.jsp?task=aaef661948094345a970c6bcb67d0b3c&view=cluster_details&protein=20760&show=true	https://gnps.ucsd.edu/ProteoSAFe/result.jsp?view=network_displayer&componentindex=-1&task=aaef661948094345a970c6bcb67d0b3c&show=true									20760	3	572.232		572.232	0	261.975	FALSE	20760				415567		PP83.mzXML
	0	5996	-1					7		https://gnps.ucsd.edu//ProteoSAFe/result.jsp?task=aaef661948094345a970c6bcb67d0b3c&view=cluster_details&protein=5996&show=true	https://gnps.ucsd.edu/ProteoSAFe/result.jsp?view=network_displayer&componentindex=-1&task=aaef661948094345a970c6bcb67d0b3c&show=true									5996	7	148.111		148.111	0	1838.11	FALSE	5996				147999		2-1-1.mzXML|M602.mzXML|PP83.mzXML|PS-70.mzXML|M619.mzXML
	0	21318	-1					2		https://gnps.ucsd.edu//ProteoSAFe/result.jsp?task=aaef661948094345a970c6bcb67d0b3c&view=cluster_details&protein=21318&show=true	https://gnps.ucsd.edu/ProteoSAFe/result.jsp?view=network_displayer&componentindex=-1&task=aaef661948094345a970c6bcb67d0b3c&show=true									21318	2	630.383		630.383	0	829.913	FALSE	21318				91243		PMMA-55.mzXML
	0	16149	-1					2		https://gnps.ucsd.edu//ProteoSAFe/result.jsp?task=aaef661948094345a970c6bcb67d0b3c&view=cluster_details&protein=16149&show=true	https://gnps.ucsd.edu/ProteoSAFe/result.jsp?view=network_displayer&componentindex=-1&task=aaef661948094345a970c6bcb67d0b3c&show=true									16149	2	300.016		300.016	0	1375.13	FALSE	16149				37196		pe10.mzXML
	0	14053	-1					2		https://gnps.ucsd.edu//ProteoSAFe/result.jsp?task=aaef661948094345a970c6bcb67d0b3c&view=cluster_details&protein=14053&show=true	https://gnps.ucsd.edu/ProteoSAFe/result.jsp?view=network_displayer&componentindex=-1&task=aaef661948094345a970c6bcb67d0b3c&show=true									14053	2	215.016		215.016	0	137.391	FALSE	14053				35113		PP83.mzXML
	0	7487	-1					11		https://gnps.ucsd.edu//ProteoSAFe/result.jsp?task=aaef661948094345a970c6bcb67d0b3c&view=cluster_details&protein=7487&show=true	https://gnps.ucsd.edu/ProteoSAFe/result.jsp?view=network_displayer&componentindex=-1&task=aaef661948094345a970c6bcb67d0b3c&show=true									7487	11	152.056		152.056	0	261.575	FALSE	7487				261711		PS-70.mzXML|M601.mzXML|S409.mzXML|pe_11.mzXML|M044.mzXML|T019.mzXML
	0	24429	13					8		https://gnps.ucsd.edu//ProteoSAFe/result.jsp?task=aaef661948094345a970c6bcb67d0b3c&view=cluster_details&protein=24429&show=true	https://gnps.ucsd.edu/ProteoSAFe/result.jsp?view=network_displayer&componentindex=13&task=aaef661948094345a970c6bcb67d0b3c&show=true									24429	8	1094.54		1094.54	0	2734.02	FALSE	24429				2441970		pe_11.mzXML
	0	15377	-1					2		https://gnps.ucsd.edu//ProteoSAFe/result.jsp?task=aaef661948094345a970c6bcb67d0b3c&view=cluster_details&protein=15377&show=true	https://gnps.ucsd.edu/ProteoSAFe/result.jsp?view=network_displayer&componentindex=-1&task=aaef661948094345a970c6bcb67d0b3c&show=true									15377	2	279.194		279.194	0	2473.78	FALSE	15377				21246		M601.mzXML|M044.mzXML
	0	18126	-1					2		https://gnps.ucsd.edu//ProteoSAFe/result.jsp?task=aaef661948094345a970c6bcb67d0b3c&view=cluster_details&protein=18126&show=true	https://gnps.ucsd.edu/ProteoSAFe/result.jsp?view=network_displayer&componentindex=-1&task=aaef661948094345a970c6bcb67d0b3c&show=true									18126	2	347.18		347.18	0	319.26	FALSE	18126				63154		PS-70.mzXML
	0	24179	39					2		https://gnps.ucsd.edu//ProteoSAFe/result.jsp?task=aaef661948094345a970c6bcb67d0b3c&view=cluster_details&protein=24179&show=true	https://gnps.ucsd.edu/ProteoSAFe/result.jsp?view=network_displayer&componentindex=39&task=aaef661948094345a970c6bcb67d0b3c&show=true									24179	2	971.444		971.444	0	2537.93	FALSE	24179				164412		pe_11.mzXML
	0	19911	61					11		https://gnps.ucsd.edu//ProteoSAFe/result.jsp?task=aaef661948094345a970c6bcb67d0b3c&view=cluster_details&protein=19911&show=true	https://gnps.ucsd.edu/ProteoSAFe/result.jsp?view=network_displayer&componentindex=61&task=aaef661948094345a970c6bcb67d0b3c&show=true									19911	11	493.269		493.269	0	2091.68	FALSE	19911				1085400		M044.mzXML
	0	14568	214					29		https://gnps.ucsd.edu//ProteoSAFe/result.jsp?task=aaef661948094345a970c6bcb67d0b3c&view=cluster_details&protein=14568&show=true	https://gnps.ucsd.edu/ProteoSAFe/result.jsp?view=network_displayer&componentindex=214&task=aaef661948094345a970c6bcb67d0b3c&show=true									14568	29	250.111		250.111	0	1273.47	FALSE	14568				1602700		pe10.mzXML|PP83.mzXML|M619.mzXML|2-1-1.mzXML|M601.mzXML|PMMA-55.mzXML|pe_11.mzXML|M044.mzXML|T019.mzXML
	0	14359	-1					5		https://gnps.ucsd.edu//ProteoSAFe/result.jsp?task=aaef661948094345a970c6bcb67d0b3c&view=cluster_details&protein=14359&show=true	https://gnps.ucsd.edu/ProteoSAFe/result.jsp?view=network_displayer&componentindex=-1&task=aaef661948094345a970c6bcb67d0b3c&show=true									14359	5	242.099		242.099	0	366.146	FALSE	14359				64026		pe_11.mzXML|S409.mzXML|PS-70.mzXML
	0	9702	-1					3		https://gnps.ucsd.edu//ProteoSAFe/result.jsp?task=aaef661948094345a970c6bcb67d0b3c&view=cluster_details&protein=9702&show=true	https://gnps.ucsd.edu/ProteoSAFe/result.jsp?view=network_displayer&componentindex=-1&task=aaef661948094345a970c6bcb67d0b3c&show=true									9702	3	167.012		167.012	0	1165.14	FALSE	9702				80069		M619.mzXML|PMMA-55.mzXML
	0	23713	-1					2		https://gnps.ucsd.edu//ProteoSAFe/result.jsp?task=aaef661948094345a970c6bcb67d0b3c&view=cluster_details&protein=23713&show=true	https://gnps.ucsd.edu/ProteoSAFe/result.jsp?view=network_displayer&componentindex=-1&task=aaef661948094345a970c6bcb67d0b3c&show=true									23713	2	873.552		873.552	0	2830.07	FALSE	23713				228464		2-1-1.mzXML
2M+H	0	19593	235	2'-deoxycytidine CollisionEnergy:102040	Commercial	JGI		12	http://gnps.ucsd.edu/ProteoSAFe/gnpslibraryspectrum.jsp?SpectrumID=CCMSLIB00010103329	https://gnps.ucsd.edu//ProteoSAFe/result.jsp?task=aaef661948094345a970c6bcb67d0b3c&view=cluster_details&protein=19593&show=true	https://gnps.ucsd.edu/ProteoSAFe/result.jsp?view=network_displayer&componentindex=235&task=aaef661948094345a970c6bcb67d0b3c&show=true	"InChI=1S/C9H13N3O4/c10-7-1-2-12(9(15)11-7)8-3-5(14)6(4-13)16-8/h1-2,5-6,8,13-14H,3-4H2,(H2,10,11,15)/t5-,6+,8+/m0/s1"	Orbitrap	LC-ESI	Positive	3	0	0.928043	0	19593	12	455.189	Trent Northen	455.189	0	155.625	FALSE	19593	6	N=c1ccn([C@H]2C[C@H](O)[C@@H](CO)O2)c(O)n1	CCMSLIB00010103329	21600000	nan	M044.mzXML
	0	21550	-1					4		https://gnps.ucsd.edu//ProteoSAFe/result.jsp?task=aaef661948094345a970c6bcb67d0b3c&view=cluster_details&protein=21550&show=true	https://gnps.ucsd.edu/ProteoSAFe/result.jsp?view=network_displayer&componentindex=-1&task=aaef661948094345a970c6bcb67d0b3c&show=true									21550	4	653.397		653.397	0	1555.87	FALSE	21550				299969		S409.mzXML
	0	5240	-1					2		https://gnps.ucsd.edu//ProteoSAFe/result.jsp?task=aaef661948094345a970c6bcb67d0b3c&view=cluster_details&protein=5240&show=true	https://gnps.ucsd.edu/ProteoSAFe/result.jsp?view=network_displayer&componentindex=-1&task=aaef661948094345a970c6bcb67d0b3c&show=true									5240	2	137.045		137.045	0	283.414	FALSE	5240				63849		PP83.mzXML|M044.mzXML
	0	20497	-1					4		https://gnps.ucsd.edu//ProteoSAFe/result.jsp?task=aaef661948094345a970c6bcb67d0b3c&view=cluster_details&protein=20497&show=true	https://gnps.ucsd.edu/ProteoSAFe/result.jsp?view=network_displayer&componentindex=-1&task=aaef661948094345a970c6bcb67d0b3c&show=true									20497	4	541.223		541.223	0	164.105	FALSE	20497				1172190		PP83.mzXML
	0	20249	128					3		https://gnps.ucsd.edu//ProteoSAFe/result.jsp?task=aaef661948094345a970c6bcb67d0b3c&view=cluster_details&protein=20249&show=true	https://gnps.ucsd.edu/ProteoSAFe/result.jsp?view=network_displayer&componentindex=128&task=aaef661948094345a970c6bcb67d0b3c&show=true									20249	3	519.182		519.182	0	309.321	FALSE	20249				519678		PP83.mzXML
	0	7596	-1					2		https://gnps.ucsd.edu//ProteoSAFe/result.jsp?task=aaef661948094345a970c6bcb67d0b3c&view=cluster_details&protein=7596&show=true	https://gnps.ucsd.edu/ProteoSAFe/result.jsp?view=network_displayer&componentindex=-1&task=aaef661948094345a970c6bcb67d0b3c&show=true									7596	2	158.96		158.96	0	438.32	FALSE	7596				9361		pe_11.mzXML|PS-70.mzXML
	0	19989	20					3		https://gnps.ucsd.edu//ProteoSAFe/result.jsp?task=aaef661948094345a970c6bcb67d0b3c&view=cluster_details&protein=19989&show=true	https://gnps.ucsd.edu/ProteoSAFe/result.jsp?view=network_displayer&componentindex=20&task=aaef661948094345a970c6bcb67d0b3c&show=true									19989	3	497.241		497.241	0	2436.24	FALSE	19989				436644		M044.mzXML
[M+H]+	0	18924	401	veratramine	Commercial standard	BMDMS-NP	Veratramine_20-Epimer	8	http://gnps.ucsd.edu/ProteoSAFe/gnpslibraryspectrum.jsp?SpectrumID=CCMSLIB00006438803	https://gnps.ucsd.edu//ProteoSAFe/result.jsp?task=aaef661948094345a970c6bcb67d0b3c&view=cluster_details&protein=18924&show=true	https://gnps.ucsd.edu/ProteoSAFe/result.jsp?view=network_displayer&componentindex=401&task=aaef661948094345a970c6bcb67d0b3c&show=true	InChI=1S/C27H39NO2/c1-15-11-25(30)26(28-14-15)17(3)20-7-8-21-22-6-5-18-12-19(29)9-10-27(18,4)24(22)13-23(21)16(20)2/h5,7-8,15,17,19,22,24-26,28-30H,6,9-14H2,1-4H3	Orbitrap	ESI	Positive	1	0.0039978	0.82055	9.74361	18924	8	410.304	BMDMS-NP	410.304	0	1132.75	FALSE	18924	10	OC1CC2=CCC3C4=CC=C(C(=C4CC3C2(C)CC1)C)C(C)C5NCC(C)CC5O	CCMSLIB00006438803	1583930	nan	pe_11.mzXML|T019.mzXML
	0	20729	5					25		https://gnps.ucsd.edu//ProteoSAFe/result.jsp?task=aaef661948094345a970c6bcb67d0b3c&view=cluster_details&protein=20729&show=true	https://gnps.ucsd.edu/ProteoSAFe/result.jsp?view=network_displayer&componentindex=5&task=aaef661948094345a970c6bcb67d0b3c&show=true									20729	25	565.346		565.346	0	2278.16	FALSE	20729				11900000		S409.mzXML
	0	7429	-1					2		https://gnps.ucsd.edu//ProteoSAFe/result.jsp?task=aaef661948094345a970c6bcb67d0b3c&view=cluster_details&protein=7429&show=true	https://gnps.ucsd.edu/ProteoSAFe/result.jsp?view=network_displayer&componentindex=-1&task=aaef661948094345a970c6bcb67d0b3c&show=true									7429	2	151.034		151.034	0	893.928	FALSE	7429				5691		pe10.mzXML|M601.mzXML
[M+H]+	0	5611	-1	spermidine	Commercial	Michael Witting		3	http://gnps.ucsd.edu/ProteoSAFe/gnpslibraryspectrum.jsp?SpectrumID=CCMSLIB00006581630	https://gnps.ucsd.edu//ProteoSAFe/result.jsp?task=aaef661948094345a970c6bcb67d0b3c&view=cluster_details&protein=5611&show=true	https://gnps.ucsd.edu/ProteoSAFe/result.jsp?view=network_displayer&componentindex=-1&task=aaef661948094345a970c6bcb67d0b3c&show=true	"InChI=1S/C7H19N3/c8-4-1-2-6-10-7-3-5-9/h10H,1-9H2"	qTof	LC-ESI	Positive	1	0.000991821	0.948683	6.78563	5611	3	146.164	Michael Witting	146.164	0	55.3613	FALSE	5611	6	NCCCCNCCCN	CCMSLIB00006581630	820883	nan	PMMA-55.mzXML
	0	24561	-1					4		https://gnps.ucsd.edu//ProteoSAFe/result.jsp?task=aaef661948094345a970c6bcb67d0b3c&view=cluster_details&protein=24561&show=true	https://gnps.ucsd.edu/ProteoSAFe/result.jsp?view=network_displayer&componentindex=-1&task=aaef661948094345a970c6bcb67d0b3c&show=true									24561	4	1219.76		1219.76	0	2268.39	FALSE	24561				10400000		S409.mzXML
	0	20343	6					27		https://gnps.ucsd.edu//ProteoSAFe/result.jsp?task=aaef661948094345a970c6bcb67d0b3c&view=cluster_details&protein=20343&show=true	https://gnps.ucsd.edu/ProteoSAFe/result.jsp?view=network_displayer&componentindex=6&task=aaef661948094345a970c6bcb67d0b3c&show=true									20343	27	525.353		525.353	0	2540.84	FALSE	20343				13500000		S409.mzXML
	0	18553	180					2		https://gnps.ucsd.edu//ProteoSAFe/result.jsp?task=aaef661948094345a970c6bcb67d0b3c&view=cluster_details&protein=18553&show=true	https://gnps.ucsd.edu/ProteoSAFe/result.jsp?view=network_displayer&componentindex=180&task=aaef661948094345a970c6bcb67d0b3c&show=true									18553	2	373.172		373.172	0	271.954	FALSE	18553				562708		PP83.mzXML
	0	10180	-1					2		https://gnps.ucsd.edu//ProteoSAFe/result.jsp?task=aaef661948094345a970c6bcb67d0b3c&view=cluster_details&protein=10180&show=true	https://gnps.ucsd.edu/ProteoSAFe/result.jsp?view=network_displayer&componentindex=-1&task=aaef661948094345a970c6bcb67d0b3c&show=true									10180	2	167.012		167.012	0	1213.41	FALSE	10180				25338		M601.mzXML|PS-70.mzXML
	0	18246	178					12		https://gnps.ucsd.edu//ProteoSAFe/result.jsp?task=aaef661948094345a970c6bcb67d0b3c&view=cluster_details&protein=18246&show=true	https://gnps.ucsd.edu/ProteoSAFe/result.jsp?view=network_displayer&componentindex=178&task=aaef661948094345a970c6bcb67d0b3c&show=true									18246	12	356.196		356.196	0	1744.35	FALSE	18246				2518760		S409.mzXML
	0	16503	107					32		https://gnps.ucsd.edu//ProteoSAFe/result.jsp?task=aaef661948094345a970c6bcb67d0b3c&view=cluster_details&protein=16503&show=true	https://gnps.ucsd.edu/ProteoSAFe/result.jsp?view=network_displayer&componentindex=107&task=aaef661948094345a970c6bcb67d0b3c&show=true									16503	32	304.151		304.151	0	436.166	FALSE	16503				5592260		M602.mzXML|pe10.mzXML|PP83.mzXML|T019.mzXML|PMMA-55.mzXML
	0	18508	-1					4		https://gnps.ucsd.edu//ProteoSAFe/result.jsp?task=aaef661948094345a970c6bcb67d0b3c&view=cluster_details&protein=18508&show=true	https://gnps.ucsd.edu/ProteoSAFe/result.jsp?view=network_displayer&componentindex=-1&task=aaef661948094345a970c6bcb67d0b3c&show=true									18508	4	368.198		368.198	0	2416.03	FALSE	18508				99131		PS-70.mzXML
	0	24529	35					15		https://gnps.ucsd.edu//ProteoSAFe/result.jsp?task=aaef661948094345a970c6bcb67d0b3c&view=cluster_details&protein=24529&show=true	https://gnps.ucsd.edu/ProteoSAFe/result.jsp?view=network_displayer&componentindex=35&task=aaef661948094345a970c6bcb67d0b3c&show=true									24529	15	1164.79		1164.79	0	2993.23	FALSE	24529				541509		PMMA-55.mzXML
	0	18758	-1					10		https://gnps.ucsd.edu//ProteoSAFe/result.jsp?task=aaef661948094345a970c6bcb67d0b3c&view=cluster_details&protein=18758&show=true	https://gnps.ucsd.edu/ProteoSAFe/result.jsp?view=network_displayer&componentindex=-1&task=aaef661948094345a970c6bcb67d0b3c&show=true									18758	10	390.202		390.202	0	1164.04	FALSE	18758				6978340		S409.mzXML
	0	18587	-1					4		https://gnps.ucsd.edu//ProteoSAFe/result.jsp?task=aaef661948094345a970c6bcb67d0b3c&view=cluster_details&protein=18587&show=true	https://gnps.ucsd.edu/ProteoSAFe/result.jsp?view=network_displayer&componentindex=-1&task=aaef661948094345a970c6bcb67d0b3c&show=true									18587	4	376.196		376.196	0	1658.44	FALSE	18587				145209		M044.mzXML
	0	8891	-1					2		https://gnps.ucsd.edu//ProteoSAFe/result.jsp?task=aaef661948094345a970c6bcb67d0b3c&view=cluster_details&protein=8891&show=true	https://gnps.ucsd.edu/ProteoSAFe/result.jsp?view=network_displayer&componentindex=-1&task=aaef661948094345a970c6bcb67d0b3c&show=true									8891	2	167.011		167.011	0	572.129	FALSE	8891				2832		pe_11.mzXML|M619.mzXML
	0	21834	-1					2		https://gnps.ucsd.edu//ProteoSAFe/result.jsp?task=aaef661948094345a970c6bcb67d0b3c&view=cluster_details&protein=21834&show=true	https://gnps.ucsd.edu/ProteoSAFe/result.jsp?view=network_displayer&componentindex=-1&task=aaef661948094345a970c6bcb67d0b3c&show=true									21834	2	696.465		696.465	0	1074.69	FALSE	21834				44332		PMMA-55.mzXML
	0	22226	312					56		https://gnps.ucsd.edu//ProteoSAFe/result.jsp?task=aaef661948094345a970c6bcb67d0b3c&view=cluster_details&protein=22226&show=true	https://gnps.ucsd.edu/ProteoSAFe/result.jsp?view=network_displayer&componentindex=312&task=aaef661948094345a970c6bcb67d0b3c&show=true									22226	56	741.575		741.575	0	2747.02	FALSE	22226				1498100		M602.mzXML|M619.mzXML|M044.mzXML
	0	5338	-1					2		https://gnps.ucsd.edu//ProteoSAFe/result.jsp?task=aaef661948094345a970c6bcb67d0b3c&view=cluster_details&protein=5338&show=true	https://gnps.ucsd.edu/ProteoSAFe/result.jsp?view=network_displayer&componentindex=-1&task=aaef661948094345a970c6bcb67d0b3c&show=true									5338	2	141.958		141.958	0	172.632	FALSE	5338				52250		M602.mzXML|PS-70.mzXML
	0	5093	-1					6		https://gnps.ucsd.edu//ProteoSAFe/result.jsp?task=aaef661948094345a970c6bcb67d0b3c&view=cluster_details&protein=5093&show=true	https://gnps.ucsd.edu/ProteoSAFe/result.jsp?view=network_displayer&componentindex=-1&task=aaef661948094345a970c6bcb67d0b3c&show=true									5093	6	127.036		127.036	0	199.697	FALSE	5093				78187		pe10.mzXML|M619.mzXML
	0	20770	217					2		https://gnps.ucsd.edu//ProteoSAFe/result.jsp?task=aaef661948094345a970c6bcb67d0b3c&view=cluster_details&protein=20770&show=true	https://gnps.ucsd.edu/ProteoSAFe/result.jsp?view=network_displayer&componentindex=217&task=aaef661948094345a970c6bcb67d0b3c&show=true									20770	2	573.191		573.191	0	327.902	FALSE	20770				141654		pe10.mzXML
	0	14848	-1					3		https://gnps.ucsd.edu//ProteoSAFe/result.jsp?task=aaef661948094345a970c6bcb67d0b3c&view=cluster_details&protein=14848&show=true	https://gnps.ucsd.edu/ProteoSAFe/result.jsp?view=network_displayer&componentindex=-1&task=aaef661948094345a970c6bcb67d0b3c&show=true									14848	3	262.097		262.097	0	747.592	FALSE	14848				98885		M602.mzXML|pe10.mzXML|PS-70.mzXML
	0	7043	-1					2		https://gnps.ucsd.edu//ProteoSAFe/result.jsp?task=aaef661948094345a970c6bcb67d0b3c&view=cluster_details&protein=7043&show=true	https://gnps.ucsd.edu/ProteoSAFe/result.jsp?view=network_displayer&componentindex=-1&task=aaef661948094345a970c6bcb67d0b3c&show=true									7043	2	148.111		148.111	0	2123.88	FALSE	7043				46066		2-1-1.mzXML
	0	19333	12					4		https://gnps.ucsd.edu//ProteoSAFe/result.jsp?task=aaef661948094345a970c6bcb67d0b3c&view=cluster_details&protein=19333&show=true	https://gnps.ucsd.edu/ProteoSAFe/result.jsp?view=network_displayer&componentindex=12&task=aaef661948094345a970c6bcb67d0b3c&show=true									19333	4	438.291		438.291	0	2568.97	FALSE	19333				62246		pe10.mzXML
	0	14815	-1					2		https://gnps.ucsd.edu//ProteoSAFe/result.jsp?task=aaef661948094345a970c6bcb67d0b3c&view=cluster_details&protein=14815&show=true	https://gnps.ucsd.edu/ProteoSAFe/result.jsp?view=network_displayer&componentindex=-1&task=aaef661948094345a970c6bcb67d0b3c&show=true									14815	2	261.132		261.132	0	910.587	FALSE	14815				25945		pe_11.mzXML
	0	8156	-1					2		https://gnps.ucsd.edu//ProteoSAFe/result.jsp?task=aaef661948094345a970c6bcb67d0b3c&view=cluster_details&protein=8156&show=true	https://gnps.ucsd.edu/ProteoSAFe/result.jsp?view=network_displayer&componentindex=-1&task=aaef661948094345a970c6bcb67d0b3c&show=true									8156	2	162.053		162.053	0	928.542	FALSE	8156				10040		PP83.mzXML
	0	9525	-1					2		https://gnps.ucsd.edu//ProteoSAFe/result.jsp?task=aaef661948094345a970c6bcb67d0b3c&view=cluster_details&protein=9525&show=true	https://gnps.ucsd.edu/ProteoSAFe/result.jsp?view=network_displayer&componentindex=-1&task=aaef661948094345a970c6bcb67d0b3c&show=true									9525	2	167.012		167.012	0	839.389	FALSE	9525				65621		2-1-1.mzXML|M619.mzXML
	0	14218	-1					16		https://gnps.ucsd.edu//ProteoSAFe/result.jsp?task=aaef661948094345a970c6bcb67d0b3c&view=cluster_details&protein=14218&show=true	https://gnps.ucsd.edu/ProteoSAFe/result.jsp?view=network_displayer&componentindex=-1&task=aaef661948094345a970c6bcb67d0b3c&show=true									14218	16	228.961		228.961	0	689.154	FALSE	14218				814384		2-1-1.mzXML|M619.mzXML
	0	24517	93					4		https://gnps.ucsd.edu//ProteoSAFe/result.jsp?task=aaef661948094345a970c6bcb67d0b3c&view=cluster_details&protein=24517&show=true	https://gnps.ucsd.edu/ProteoSAFe/result.jsp?view=network_displayer&componentindex=93&task=aaef661948094345a970c6bcb67d0b3c&show=true									24517	4	1149.71		1149.71	0	2860.86	FALSE	24517				826815		S409.mzXML
	0	3931	-1					3		https://gnps.ucsd.edu//ProteoSAFe/result.jsp?task=aaef661948094345a970c6bcb67d0b3c&view=cluster_details&protein=3931&show=true	https://gnps.ucsd.edu/ProteoSAFe/result.jsp?view=network_displayer&componentindex=-1&task=aaef661948094345a970c6bcb67d0b3c&show=true									3931	3	125.985		125.985	0	186.042	FALSE	3931				82869		2-1-1.mzXML|M602.mzXML|M619.mzXML
	0	18097	-1					3		https://gnps.ucsd.edu//ProteoSAFe/result.jsp?task=aaef661948094345a970c6bcb67d0b3c&view=cluster_details&protein=18097&show=true	https://gnps.ucsd.edu/ProteoSAFe/result.jsp?view=network_displayer&componentindex=-1&task=aaef661948094345a970c6bcb67d0b3c&show=true									18097	3	346.294		346.294	0	1694.66	FALSE	18097				9054		pe10.mzXML|M619.mzXML|PMMA-55.mzXML
	0	18125	136					4		https://gnps.ucsd.edu//ProteoSAFe/result.jsp?task=aaef661948094345a970c6bcb67d0b3c&view=cluster_details&protein=18125&show=true	https://gnps.ucsd.edu/ProteoSAFe/result.jsp?view=network_displayer&componentindex=136&task=aaef661948094345a970c6bcb67d0b3c&show=true									18125	4	347.156		347.156	0	275.668	FALSE	18125				2373400		PP83.mzXML
	0	24496	93					8		https://gnps.ucsd.edu//ProteoSAFe/result.jsp?task=aaef661948094345a970c6bcb67d0b3c&view=cluster_details&protein=24496&show=true	https://gnps.ucsd.edu/ProteoSAFe/result.jsp?view=network_displayer&componentindex=93&task=aaef661948094345a970c6bcb67d0b3c&show=true									24496	8	1137.71		1137.71	0	2838.83	FALSE	24496				7609820		S409.mzXML
	0	20247	-1					11		https://gnps.ucsd.edu//ProteoSAFe/result.jsp?task=aaef661948094345a970c6bcb67d0b3c&view=cluster_details&protein=20247&show=true	https://gnps.ucsd.edu/ProteoSAFe/result.jsp?view=network_displayer&componentindex=-1&task=aaef661948094345a970c6bcb67d0b3c&show=true									20247	11	517.363		517.363	0	2468.87	FALSE	20247				429784		M619.mzXML
	0	20612	-1					2		https://gnps.ucsd.edu//ProteoSAFe/result.jsp?task=aaef661948094345a970c6bcb67d0b3c&view=cluster_details&protein=20612&show=true	https://gnps.ucsd.edu/ProteoSAFe/result.jsp?view=network_displayer&componentindex=-1&task=aaef661948094345a970c6bcb67d0b3c&show=true									20612	2	552.476		552.476	0	3145.64	FALSE	20612				27232		pe_11.mzXML
	0	13610	328					8		https://gnps.ucsd.edu//ProteoSAFe/result.jsp?task=aaef661948094345a970c6bcb67d0b3c&view=cluster_details&protein=13610&show=true	https://gnps.ucsd.edu/ProteoSAFe/result.jsp?view=network_displayer&componentindex=328&task=aaef661948094345a970c6bcb67d0b3c&show=true									13610	8	168.028		168.028	0	328.971	FALSE	13610				3927580		T019.mzXML
	0	10598	-1					2		https://gnps.ucsd.edu//ProteoSAFe/result.jsp?task=aaef661948094345a970c6bcb67d0b3c&view=cluster_details&protein=10598&show=true	https://gnps.ucsd.edu/ProteoSAFe/result.jsp?view=network_displayer&componentindex=-1&task=aaef661948094345a970c6bcb67d0b3c&show=true									10598	2	167.012		167.012	0	1108.74	FALSE	10598				36989		M602.mzXML|PMMA-55.mzXML
	0	24441	6					3		https://gnps.ucsd.edu//ProteoSAFe/result.jsp?task=aaef661948094345a970c6bcb67d0b3c&view=cluster_details&protein=24441&show=true	https://gnps.ucsd.edu/ProteoSAFe/result.jsp?view=network_displayer&componentindex=6&task=aaef661948094345a970c6bcb67d0b3c&show=true									24441	3	1101.72		1101.72	0	2787.94	FALSE	24441				1392100		S409.mzXML
	0	17645	-1					2		https://gnps.ucsd.edu//ProteoSAFe/result.jsp?task=aaef661948094345a970c6bcb67d0b3c&view=cluster_details&protein=17645&show=true	https://gnps.ucsd.edu/ProteoSAFe/result.jsp?view=network_displayer&componentindex=-1&task=aaef661948094345a970c6bcb67d0b3c&show=true									17645	2	327.195		327.195	0	2551.27	FALSE	17645				209171		PS-70.mzXML
	0	20324	-1					2		https://gnps.ucsd.edu//ProteoSAFe/result.jsp?task=aaef661948094345a970c6bcb67d0b3c&view=cluster_details&protein=20324&show=true	https://gnps.ucsd.edu/ProteoSAFe/result.jsp?view=network_displayer&componentindex=-1&task=aaef661948094345a970c6bcb67d0b3c&show=true									20324	2	523.342		523.342	0	2654.6	FALSE	20324				317263		M044.mzXML
	0	2564	-1					7		https://gnps.ucsd.edu//ProteoSAFe/result.jsp?task=aaef661948094345a970c6bcb67d0b3c&view=cluster_details&protein=2564&show=true	https://gnps.ucsd.edu/ProteoSAFe/result.jsp?view=network_displayer&componentindex=-1&task=aaef661948094345a970c6bcb67d0b3c&show=true									2564	7	122.096		122.096	0	1192.74	FALSE	2564				24849		pe10.mzXML|PP83.mzXML|2-1-1.mzXML|M602.mzXML|PMMA-55.mzXML|pe_11.mzXML
	0	22987	-1					9		https://gnps.ucsd.edu//ProteoSAFe/result.jsp?task=aaef661948094345a970c6bcb67d0b3c&view=cluster_details&protein=22987&show=true	https://gnps.ucsd.edu/ProteoSAFe/result.jsp?view=network_displayer&componentindex=-1&task=aaef661948094345a970c6bcb67d0b3c&show=true									22987	9	774.572		774.572	0	2940.07	FALSE	22987				614005		M619.mzXML
	0	24068	-1					7		https://gnps.ucsd.edu//ProteoSAFe/result.jsp?task=aaef661948094345a970c6bcb67d0b3c&view=cluster_details&protein=24068&show=true	https://gnps.ucsd.edu/ProteoSAFe/result.jsp?view=network_displayer&componentindex=-1&task=aaef661948094345a970c6bcb67d0b3c&show=true									24068	7	900.253		900.253	0	1506.22	FALSE	24068				2463200		M044.mzXML
	0	21852	-1					2		https://gnps.ucsd.edu//ProteoSAFe/result.jsp?task=aaef661948094345a970c6bcb67d0b3c&view=cluster_details&protein=21852&show=true	https://gnps.ucsd.edu/ProteoSAFe/result.jsp?view=network_displayer&componentindex=-1&task=aaef661948094345a970c6bcb67d0b3c&show=true									21852	2	702.401		702.401	0	772.85	FALSE	21852				18624		PS-70.mzXML
	0	8185	-1					2		https://gnps.ucsd.edu//ProteoSAFe/result.jsp?task=aaef661948094345a970c6bcb67d0b3c&view=cluster_details&protein=8185&show=true	https://gnps.ucsd.edu/ProteoSAFe/result.jsp?view=network_displayer&componentindex=-1&task=aaef661948094345a970c6bcb67d0b3c&show=true									8185	2	166.083		166.083	0	339.445	FALSE	8185				282296		T019.mzXML
	0	21697	12					2		https://gnps.ucsd.edu//ProteoSAFe/result.jsp?task=aaef661948094345a970c6bcb67d0b3c&view=cluster_details&protein=21697&show=true	https://gnps.ucsd.edu/ProteoSAFe/result.jsp?view=network_displayer&componentindex=12&task=aaef661948094345a970c6bcb67d0b3c&show=true									21697	2	674.502		674.502	0	2658.03	FALSE	21697				168479		M602.mzXML
	0	17871	24					8		https://gnps.ucsd.edu//ProteoSAFe/result.jsp?task=aaef661948094345a970c6bcb67d0b3c&view=cluster_details&protein=17871&show=true	https://gnps.ucsd.edu/ProteoSAFe/result.jsp?view=network_displayer&componentindex=24&task=aaef661948094345a970c6bcb67d0b3c&show=true									17871	8	334.28		334.28	0	2425.28	FALSE	17871				707311		pe_11.mzXML
	0	20649	67					3		https://gnps.ucsd.edu//ProteoSAFe/result.jsp?task=aaef661948094345a970c6bcb67d0b3c&view=cluster_details&protein=20649&show=true	https://gnps.ucsd.edu/ProteoSAFe/result.jsp?view=network_displayer&componentindex=67&task=aaef661948094345a970c6bcb67d0b3c&show=true									20649	3	557.219		557.219	0	1484.34	FALSE	20649				218301		M044.mzXML
	0	19158	-1					2		https://gnps.ucsd.edu//ProteoSAFe/result.jsp?task=aaef661948094345a970c6bcb67d0b3c&view=cluster_details&protein=19158&show=true	https://gnps.ucsd.edu/ProteoSAFe/result.jsp?view=network_displayer&componentindex=-1&task=aaef661948094345a970c6bcb67d0b3c&show=true									19158	2	422.164		422.164	0	309.235	FALSE	19158				157785		M602.mzXML
	0	24499	93					5		https://gnps.ucsd.edu//ProteoSAFe/result.jsp?task=aaef661948094345a970c6bcb67d0b3c&view=cluster_details&protein=24499&show=true	https://gnps.ucsd.edu/ProteoSAFe/result.jsp?view=network_displayer&componentindex=93&task=aaef661948094345a970c6bcb67d0b3c&show=true									24499	5	1139.69		1139.69	0	1961.94	FALSE	24499				8807200		S409.mzXML
	0	24440	6					9		https://gnps.ucsd.edu//ProteoSAFe/result.jsp?task=aaef661948094345a970c6bcb67d0b3c&view=cluster_details&protein=24440&show=true	https://gnps.ucsd.edu/ProteoSAFe/result.jsp?view=network_displayer&componentindex=6&task=aaef661948094345a970c6bcb67d0b3c&show=true									24440	9	1101.72		1101.72	0	2787.28	FALSE	24440				4661460		S409.mzXML
	0	14257	204					10		https://gnps.ucsd.edu//ProteoSAFe/result.jsp?task=aaef661948094345a970c6bcb67d0b3c&view=cluster_details&protein=14257&show=true	https://gnps.ucsd.edu/ProteoSAFe/result.jsp?view=network_displayer&componentindex=204&task=aaef661948094345a970c6bcb67d0b3c&show=true									14257	10	230.21		230.21	0	1411.11	FALSE	14257				325596		pe_11.mzXML|M044.mzXML
	0	20368	-1					3		https://gnps.ucsd.edu//ProteoSAFe/result.jsp?task=aaef661948094345a970c6bcb67d0b3c&view=cluster_details&protein=20368&show=true	https://gnps.ucsd.edu/ProteoSAFe/result.jsp?view=network_displayer&componentindex=-1&task=aaef661948094345a970c6bcb67d0b3c&show=true									20368	3	527.281		527.281	0	2131.5	FALSE	20368				77065		M601.mzXML
	0	14033	-1					2		https://gnps.ucsd.edu//ProteoSAFe/result.jsp?task=aaef661948094345a970c6bcb67d0b3c&view=cluster_details&protein=14033&show=true	https://gnps.ucsd.edu/ProteoSAFe/result.jsp?view=network_displayer&componentindex=-1&task=aaef661948094345a970c6bcb67d0b3c&show=true									14033	2	212.967		212.967	0	943.47	FALSE	14033				17302		2-1-1.mzXML|M619.mzXML
	0	24280	6					3		https://gnps.ucsd.edu//ProteoSAFe/result.jsp?task=aaef661948094345a970c6bcb67d0b3c&view=cluster_details&protein=24280&show=true	https://gnps.ucsd.edu/ProteoSAFe/result.jsp?view=network_displayer&componentindex=6&task=aaef661948094345a970c6bcb67d0b3c&show=true									24280	3	1043.67		1043.67	0	2826.8	FALSE	24280				598033		S409.mzXML
	0	5622	-1					2		https://gnps.ucsd.edu//ProteoSAFe/result.jsp?task=aaef661948094345a970c6bcb67d0b3c&view=cluster_details&protein=5622&show=true	https://gnps.ucsd.edu/ProteoSAFe/result.jsp?view=network_displayer&componentindex=-1&task=aaef661948094345a970c6bcb67d0b3c&show=true									5622	2	147.112		147.112	0	55.929	FALSE	5622				104732		PS-70.mzXML
	0	24084	-1					6		https://gnps.ucsd.edu//ProteoSAFe/result.jsp?task=aaef661948094345a970c6bcb67d0b3c&view=cluster_details&protein=24084&show=true	https://gnps.ucsd.edu/ProteoSAFe/result.jsp?view=network_displayer&componentindex=-1&task=aaef661948094345a970c6bcb67d0b3c&show=true									24084	6	903.562		903.562	0	2965.39	FALSE	24084				227104		M601.mzXML
	0	20523	-1					3		https://gnps.ucsd.edu//ProteoSAFe/result.jsp?task=aaef661948094345a970c6bcb67d0b3c&view=cluster_details&protein=20523&show=true	https://gnps.ucsd.edu/ProteoSAFe/result.jsp?view=network_displayer&componentindex=-1&task=aaef661948094345a970c6bcb67d0b3c&show=true									20523	3	543.277		543.277	0	565.087	FALSE	20523				253983		pe10.mzXML
	0	23780	-1					4		https://gnps.ucsd.edu//ProteoSAFe/result.jsp?task=aaef661948094345a970c6bcb67d0b3c&view=cluster_details&protein=23780&show=true	https://gnps.ucsd.edu/ProteoSAFe/result.jsp?view=network_displayer&componentindex=-1&task=aaef661948094345a970c6bcb67d0b3c&show=true									23780	4	874.48		874.48	0	2105.55	FALSE	23780				235487		pe10.mzXML
	0	15599	-1					2		https://gnps.ucsd.edu//ProteoSAFe/result.jsp?task=aaef661948094345a970c6bcb67d0b3c&view=cluster_details&protein=15599&show=true	https://gnps.ucsd.edu/ProteoSAFe/result.jsp?view=network_displayer&componentindex=-1&task=aaef661948094345a970c6bcb67d0b3c&show=true									15599	2	284.33		284.33	0	2227.62	FALSE	15599				11184		PS-70.mzXML|M619.mzXML
	0	23161	38					3		https://gnps.ucsd.edu//ProteoSAFe/result.jsp?task=aaef661948094345a970c6bcb67d0b3c&view=cluster_details&protein=23161&show=true	https://gnps.ucsd.edu/ProteoSAFe/result.jsp?view=network_displayer&componentindex=38&task=aaef661948094345a970c6bcb67d0b3c&show=true									23161	3	794.477		794.477	0	2549.48	FALSE	23161				534447		S409.mzXML
	0	19090	206					43		https://gnps.ucsd.edu//ProteoSAFe/result.jsp?task=aaef661948094345a970c6bcb67d0b3c&view=cluster_details&protein=19090&show=true	https://gnps.ucsd.edu/ProteoSAFe/result.jsp?view=network_displayer&componentindex=206&task=aaef661948094345a970c6bcb67d0b3c&show=true									19090	43	415.255		415.255	0	570.835	FALSE	19090				8549760		pe10.mzXML|PP83.mzXML|PS-70.mzXML|2-1-1.mzXML|M602.mzXML|PMMA-55.mzXML
	0	4071	-1					3		https://gnps.ucsd.edu//ProteoSAFe/result.jsp?task=aaef661948094345a970c6bcb67d0b3c&view=cluster_details&protein=4071&show=true	https://gnps.ucsd.edu/ProteoSAFe/result.jsp?view=network_displayer&componentindex=-1&task=aaef661948094345a970c6bcb67d0b3c&show=true									4071	3	125.985		125.985	0	2323.61	FALSE	4071				5946		M602.mzXML|PS-70.mzXML|M619.mzXML
	0	24461	93				Pseudodesmin_B_Pseudodesmin_B	4		https://gnps.ucsd.edu//ProteoSAFe/result.jsp?task=aaef661948094345a970c6bcb67d0b3c&view=cluster_details&protein=24461&show=true	https://gnps.ucsd.edu/ProteoSAFe/result.jsp?view=network_displayer&componentindex=93&task=aaef661948094345a970c6bcb67d0b3c&show=true									24461	4	1111.7		1111.7	0	2786.31	FALSE	24461				2835460		S409.mzXML
	0	20393	-1					2		https://gnps.ucsd.edu//ProteoSAFe/result.jsp?task=aaef661948094345a970c6bcb67d0b3c&view=cluster_details&protein=20393&show=true	https://gnps.ucsd.edu/ProteoSAFe/result.jsp?view=network_displayer&componentindex=-1&task=aaef661948094345a970c6bcb67d0b3c&show=true									20393	2	531.312		531.312	0	738.384	FALSE	20393				157564		PS-70.mzXML
	0	19907	189					7		https://gnps.ucsd.edu//ProteoSAFe/result.jsp?task=aaef661948094345a970c6bcb67d0b3c&view=cluster_details&protein=19907&show=true	https://gnps.ucsd.edu/ProteoSAFe/result.jsp?view=network_displayer&componentindex=189&task=aaef661948094345a970c6bcb67d0b3c&show=true									19907	7	493.252		493.252	0	2078.44	FALSE	19907				195683		T019.mzXML
	0	17284	-1					3		https://gnps.ucsd.edu//ProteoSAFe/result.jsp?task=aaef661948094345a970c6bcb67d0b3c&view=cluster_details&protein=17284&show=true	https://gnps.ucsd.edu/ProteoSAFe/result.jsp?view=network_displayer&componentindex=-1&task=aaef661948094345a970c6bcb67d0b3c&show=true									17284	3	313.153		313.153	0	782.661	FALSE	17284				30691		M601.mzXML
	0	24205	-1					2		https://gnps.ucsd.edu//ProteoSAFe/result.jsp?task=aaef661948094345a970c6bcb67d0b3c&view=cluster_details&protein=24205&show=true	https://gnps.ucsd.edu/ProteoSAFe/result.jsp?view=network_displayer&componentindex=-1&task=aaef661948094345a970c6bcb67d0b3c&show=true									24205	2	989.452		989.452	0	681.782	FALSE	24205				119044		PP83.mzXML
	0	23249	356					2		https://gnps.ucsd.edu//ProteoSAFe/result.jsp?task=aaef661948094345a970c6bcb67d0b3c&view=cluster_details&protein=23249&show=true	https://gnps.ucsd.edu/ProteoSAFe/result.jsp?view=network_displayer&componentindex=356&task=aaef661948094345a970c6bcb67d0b3c&show=true									23249	2	832.441		832.441	0	744.813	FALSE	23249				124639		M044.mzXML
	0	18423	-1					2		https://gnps.ucsd.edu//ProteoSAFe/result.jsp?task=aaef661948094345a970c6bcb67d0b3c&view=cluster_details&protein=18423&show=true	https://gnps.ucsd.edu/ProteoSAFe/result.jsp?view=network_displayer&componentindex=-1&task=aaef661948094345a970c6bcb67d0b3c&show=true									18423	2	362.326		362.326	0	1587.57	FALSE	18423				66671		pe_11.mzXML
	0	17288	-1					6		https://gnps.ucsd.edu//ProteoSAFe/result.jsp?task=aaef661948094345a970c6bcb67d0b3c&view=cluster_details&protein=17288&show=true	https://gnps.ucsd.edu/ProteoSAFe/result.jsp?view=network_displayer&componentindex=-1&task=aaef661948094345a970c6bcb67d0b3c&show=true									17288	6	313.357		313.357	0	1684.19	FALSE	17288				297453		S409.mzXML
	0	18959	-1					16		https://gnps.ucsd.edu//ProteoSAFe/result.jsp?task=aaef661948094345a970c6bcb67d0b3c&view=cluster_details&protein=18959&show=true	https://gnps.ucsd.edu/ProteoSAFe/result.jsp?view=network_displayer&componentindex=-1&task=aaef661948094345a970c6bcb67d0b3c&show=true									18959	16	414.198		414.198	0	274.409	FALSE	18959				1738010		pe10.mzXML|S409.mzXML|PS-70.mzXML|PMMA-55.mzXML
	0	5723	-1					2		https://gnps.ucsd.edu//ProteoSAFe/result.jsp?task=aaef661948094345a970c6bcb67d0b3c&view=cluster_details&protein=5723&show=true	https://gnps.ucsd.edu/ProteoSAFe/result.jsp?view=network_displayer&componentindex=-1&task=aaef661948094345a970c6bcb67d0b3c&show=true									5723	2	148.111		148.111	0	2044.76	FALSE	5723				44457		T019.mzXML|M044.mzXML
	0	19859	-1					2		https://gnps.ucsd.edu//ProteoSAFe/result.jsp?task=aaef661948094345a970c6bcb67d0b3c&view=cluster_details&protein=19859&show=true	https://gnps.ucsd.edu/ProteoSAFe/result.jsp?view=network_displayer&componentindex=-1&task=aaef661948094345a970c6bcb67d0b3c&show=true									19859	2	484.185		484.185	0	1123.59	FALSE	19859				62715		M044.mzXML
	0	23310	125					8		https://gnps.ucsd.edu//ProteoSAFe/result.jsp?task=aaef661948094345a970c6bcb67d0b3c&view=cluster_details&protein=23310&show=true	https://gnps.ucsd.edu/ProteoSAFe/result.jsp?view=network_displayer&componentindex=125&task=aaef661948094345a970c6bcb67d0b3c&show=true									23310	8	868.268		868.268	0	1629.66	FALSE	23310				2477940		M044.mzXML
	0	20353	-1					4		https://gnps.ucsd.edu//ProteoSAFe/result.jsp?task=aaef661948094345a970c6bcb67d0b3c&view=cluster_details&protein=20353&show=true	https://gnps.ucsd.edu/ProteoSAFe/result.jsp?view=network_displayer&componentindex=-1&task=aaef661948094345a970c6bcb67d0b3c&show=true									20353	4	527.274		527.274	0	1701.43	FALSE	20353				518529		M044.mzXML
	0	18343	-1					2		https://gnps.ucsd.edu//ProteoSAFe/result.jsp?task=aaef661948094345a970c6bcb67d0b3c&view=cluster_details&protein=18343&show=true	https://gnps.ucsd.edu/ProteoSAFe/result.jsp?view=network_displayer&componentindex=-1&task=aaef661948094345a970c6bcb67d0b3c&show=true									18343	2	360.293		360.293	0	2523.57	FALSE	18343				312653		pe_11.mzXML
	0	20836	275					12		https://gnps.ucsd.edu//ProteoSAFe/result.jsp?task=aaef661948094345a970c6bcb67d0b3c&view=cluster_details&protein=20836&show=true	https://gnps.ucsd.edu/ProteoSAFe/result.jsp?view=network_displayer&componentindex=275&task=aaef661948094345a970c6bcb67d0b3c&show=true									20836	12	585.411		585.411	0	2699.13	FALSE	20836				3328900		S409.mzXML
	0	15473	-1					2		https://gnps.ucsd.edu//ProteoSAFe/result.jsp?task=aaef661948094345a970c6bcb67d0b3c&view=cluster_details&protein=15473&show=true	https://gnps.ucsd.edu/ProteoSAFe/result.jsp?view=network_displayer&componentindex=-1&task=aaef661948094345a970c6bcb67d0b3c&show=true									15473	2	284.329		284.329	0	2203.31	FALSE	15473				140547		T019.mzXML
	0	20113	5					2		https://gnps.ucsd.edu//ProteoSAFe/result.jsp?task=aaef661948094345a970c6bcb67d0b3c&view=cluster_details&protein=20113&show=true	https://gnps.ucsd.edu/ProteoSAFe/result.jsp?view=network_displayer&componentindex=5&task=aaef661948094345a970c6bcb67d0b3c&show=true									20113	2	507.305		507.305	0	2076.81	FALSE	20113				970045		S409.mzXML
	0	14073	-1					2		https://gnps.ucsd.edu//ProteoSAFe/result.jsp?task=aaef661948094345a970c6bcb67d0b3c&view=cluster_details&protein=14073&show=true	https://gnps.ucsd.edu/ProteoSAFe/result.jsp?view=network_displayer&componentindex=-1&task=aaef661948094345a970c6bcb67d0b3c&show=true									14073	2	216.195		216.195	0	1292.58	FALSE	14073				46475		M044.mzXML
	0	3922	-1					2		https://gnps.ucsd.edu//ProteoSAFe/result.jsp?task=aaef661948094345a970c6bcb67d0b3c&view=cluster_details&protein=3922&show=true	https://gnps.ucsd.edu/ProteoSAFe/result.jsp?view=network_displayer&componentindex=-1&task=aaef661948094345a970c6bcb67d0b3c&show=true									3922	2	125.985		125.985	0	1673.42	FALSE	3922				10795		PP83.mzXML|M619.mzXML
	0	18823	277					4		https://gnps.ucsd.edu//ProteoSAFe/result.jsp?task=aaef661948094345a970c6bcb67d0b3c&view=cluster_details&protein=18823&show=true	https://gnps.ucsd.edu/ProteoSAFe/result.jsp?view=network_displayer&componentindex=277&task=aaef661948094345a970c6bcb67d0b3c&show=true									18823	4	399.223		399.223	0	301.256	FALSE	18823				545134		T019.mzXML
	0	23859	26					2		https://gnps.ucsd.edu//ProteoSAFe/result.jsp?task=aaef661948094345a970c6bcb67d0b3c&view=cluster_details&protein=23859&show=true	https://gnps.ucsd.edu/ProteoSAFe/result.jsp?view=network_displayer&componentindex=26&task=aaef661948094345a970c6bcb67d0b3c&show=true									23859	2	878.313		878.313	0	1562.66	FALSE	23859				1072180		M044.mzXML
	0	24592	-1					4		https://gnps.ucsd.edu//ProteoSAFe/result.jsp?task=aaef661948094345a970c6bcb67d0b3c&view=cluster_details&protein=24592&show=true	https://gnps.ucsd.edu/ProteoSAFe/result.jsp?view=network_displayer&componentindex=-1&task=aaef661948094345a970c6bcb67d0b3c&show=true									24592	4	1268.59		1268.59	0	2578.22	FALSE	24592				172159		pe_11.mzXML
	0	7426	-1					2		https://gnps.ucsd.edu//ProteoSAFe/result.jsp?task=aaef661948094345a970c6bcb67d0b3c&view=cluster_details&protein=7426&show=true	https://gnps.ucsd.edu/ProteoSAFe/result.jsp?view=network_displayer&componentindex=-1&task=aaef661948094345a970c6bcb67d0b3c&show=true									7426	2	151.034		151.034	0	1220.44	FALSE	7426				11968		M601.mzXML|S409.mzXML
	0	8441	-1					4		https://gnps.ucsd.edu//ProteoSAFe/result.jsp?task=aaef661948094345a970c6bcb67d0b3c&view=cluster_details&protein=8441&show=true	https://gnps.ucsd.edu/ProteoSAFe/result.jsp?view=network_displayer&componentindex=-1&task=aaef661948094345a970c6bcb67d0b3c&show=true									8441	4	167.011		167.011	0	623.355	FALSE	8441				83088		T019.mzXML
	0	20345	-1					2		https://gnps.ucsd.edu//ProteoSAFe/result.jsp?task=aaef661948094345a970c6bcb67d0b3c&view=cluster_details&protein=20345&show=true	https://gnps.ucsd.edu/ProteoSAFe/result.jsp?view=network_displayer&componentindex=-1&task=aaef661948094345a970c6bcb67d0b3c&show=true									20345	2	526.286		526.286	0	968.011	FALSE	20345				83980		M044.mzXML
	0	19648	-1					7		https://gnps.ucsd.edu//ProteoSAFe/result.jsp?task=aaef661948094345a970c6bcb67d0b3c&view=cluster_details&protein=19648&show=true	https://gnps.ucsd.edu/ProteoSAFe/result.jsp?view=network_displayer&componentindex=-1&task=aaef661948094345a970c6bcb67d0b3c&show=true									19648	7	462.313		462.313	0	2907.23	FALSE	19648				1141930		PS-70.mzXML
	0	24600	13					3		https://gnps.ucsd.edu//ProteoSAFe/result.jsp?task=aaef661948094345a970c6bcb67d0b3c&view=cluster_details&protein=24600&show=true	https://gnps.ucsd.edu/ProteoSAFe/result.jsp?view=network_displayer&componentindex=13&task=aaef661948094345a970c6bcb67d0b3c&show=true									24600	3	1308.62		1308.62	0	2744.35	FALSE	24600				250535		pe_11.mzXML
	0	17920	139					8		https://gnps.ucsd.edu//ProteoSAFe/result.jsp?task=aaef661948094345a970c6bcb67d0b3c&view=cluster_details&protein=17920&show=true	https://gnps.ucsd.edu/ProteoSAFe/result.jsp?view=network_displayer&componentindex=139&task=aaef661948094345a970c6bcb67d0b3c&show=true									17920	8	338.186		338.186	0	1579.2	FALSE	17920				1155050		S409.mzXML
	0	3072	-1					101		https://gnps.ucsd.edu//ProteoSAFe/result.jsp?task=aaef661948094345a970c6bcb67d0b3c&view=cluster_details&protein=3072&show=true	https://gnps.ucsd.edu/ProteoSAFe/result.jsp?view=network_displayer&componentindex=-1&task=aaef661948094345a970c6bcb67d0b3c&show=true									3072	101	122.096		122.096	0	1149.82	FALSE	3072				10700000		pe10.mzXML|2-1-1.mzXML|PMMA-55.mzXML
	0	19187	-1					4		https://gnps.ucsd.edu//ProteoSAFe/result.jsp?task=aaef661948094345a970c6bcb67d0b3c&view=cluster_details&protein=19187&show=true	https://gnps.ucsd.edu/ProteoSAFe/result.jsp?view=network_displayer&componentindex=-1&task=aaef661948094345a970c6bcb67d0b3c&show=true									19187	4	427.157		427.157	0	591.685	FALSE	19187				337332		M044.mzXML
	0	14072	-1					3		https://gnps.ucsd.edu//ProteoSAFe/result.jsp?task=aaef661948094345a970c6bcb67d0b3c&view=cluster_details&protein=14072&show=true	https://gnps.ucsd.edu/ProteoSAFe/result.jsp?view=network_displayer&componentindex=-1&task=aaef661948094345a970c6bcb67d0b3c&show=true									14072	3	216.195		216.195	0	1289.64	FALSE	14072				11851		M044.mzXML
	0	17443	-1					2		https://gnps.ucsd.edu//ProteoSAFe/result.jsp?task=aaef661948094345a970c6bcb67d0b3c&view=cluster_details&protein=17443&show=true	https://gnps.ucsd.edu/ProteoSAFe/result.jsp?view=network_displayer&componentindex=-1&task=aaef661948094345a970c6bcb67d0b3c&show=true									17443	2	319.139		319.139	0	650.213	FALSE	17443				88854		S409.mzXML
	0	17971	344					16		https://gnps.ucsd.edu//ProteoSAFe/result.jsp?task=aaef661948094345a970c6bcb67d0b3c&view=cluster_details&protein=17971&show=true	https://gnps.ucsd.edu/ProteoSAFe/result.jsp?view=network_displayer&componentindex=344&task=aaef661948094345a970c6bcb67d0b3c&show=true									17971	16	340.201		340.201	0	1512.39	FALSE	17971				3847580		S409.mzXML
	0	16038	24					8		https://gnps.ucsd.edu//ProteoSAFe/result.jsp?task=aaef661948094345a970c6bcb67d0b3c&view=cluster_details&protein=16038&show=true	https://gnps.ucsd.edu/ProteoSAFe/result.jsp?view=network_displayer&componentindex=24&task=aaef661948094345a970c6bcb67d0b3c&show=true									16038	8	292.226		292.226	0	1390.33	FALSE	16038				710406		pe_11.mzXML
	0	3719	-1					2		https://gnps.ucsd.edu//ProteoSAFe/result.jsp?task=aaef661948094345a970c6bcb67d0b3c&view=cluster_details&protein=3719&show=true	https://gnps.ucsd.edu/ProteoSAFe/result.jsp?view=network_displayer&componentindex=-1&task=aaef661948094345a970c6bcb67d0b3c&show=true									3719	2	125.985		125.985	0	714.896	FALSE	3719				21017		T019.mzXML
	0	2856	-1					2		https://gnps.ucsd.edu//ProteoSAFe/result.jsp?task=aaef661948094345a970c6bcb67d0b3c&view=cluster_details&protein=2856&show=true	https://gnps.ucsd.edu/ProteoSAFe/result.jsp?view=network_displayer&componentindex=-1&task=aaef661948094345a970c6bcb67d0b3c&show=true									2856	2	122.095		122.095	0	1179.86	FALSE	2856				30750		PS-70.mzXML|PMMA-55.mzXML
	0	18255	-1					3		https://gnps.ucsd.edu//ProteoSAFe/result.jsp?task=aaef661948094345a970c6bcb67d0b3c&view=cluster_details&protein=18255&show=true	https://gnps.ucsd.edu/ProteoSAFe/result.jsp?view=network_displayer&componentindex=-1&task=aaef661948094345a970c6bcb67d0b3c&show=true									18255	3	358.161		358.161	0	413.896	FALSE	18255				90886		M602.mzXML
	0	13889	239					32		https://gnps.ucsd.edu//ProteoSAFe/result.jsp?task=aaef661948094345a970c6bcb67d0b3c&view=cluster_details&protein=13889&show=true	https://gnps.ucsd.edu/ProteoSAFe/result.jsp?view=network_displayer&componentindex=239&task=aaef661948094345a970c6bcb67d0b3c&show=true									13889	32	203.138		203.138	0	182.721	FALSE	13889				20500000		T019.mzXML|pe_11.mzXML|PS-70.mzXML
	0	10996	-1					2		https://gnps.ucsd.edu//ProteoSAFe/result.jsp?task=aaef661948094345a970c6bcb67d0b3c&view=cluster_details&protein=10996&show=true	https://gnps.ucsd.edu/ProteoSAFe/result.jsp?view=network_displayer&componentindex=-1&task=aaef661948094345a970c6bcb67d0b3c&show=true									10996	2	167.012		167.012	0	699.471	FALSE	10996				42413		pe10.mzXML|M044.mzXML
	0	16585	-1					2		https://gnps.ucsd.edu//ProteoSAFe/result.jsp?task=aaef661948094345a970c6bcb67d0b3c&view=cluster_details&protein=16585&show=true	https://gnps.ucsd.edu/ProteoSAFe/result.jsp?view=network_displayer&componentindex=-1&task=aaef661948094345a970c6bcb67d0b3c&show=true									16585	2	309.068		309.068	0	1325.1	FALSE	16585				23403		pe10.mzXML
	0	20413	189					48		https://gnps.ucsd.edu//ProteoSAFe/result.jsp?task=aaef661948094345a970c6bcb67d0b3c&view=cluster_details&protein=20413&show=true	https://gnps.ucsd.edu/ProteoSAFe/result.jsp?view=network_displayer&componentindex=189&task=aaef661948094345a970c6bcb67d0b3c&show=true									20413	48	533.285		533.285	0	2418.35	FALSE	20413				7332360		pe10.mzXML
	0	19190	-1					3		https://gnps.ucsd.edu//ProteoSAFe/result.jsp?task=aaef661948094345a970c6bcb67d0b3c&view=cluster_details&protein=19190&show=true	https://gnps.ucsd.edu/ProteoSAFe/result.jsp?view=network_displayer&componentindex=-1&task=aaef661948094345a970c6bcb67d0b3c&show=true									19190	3	427.315		427.315	0	1448.47	FALSE	19190				67656		M044.mzXML
	0	16320	-1					4		https://gnps.ucsd.edu//ProteoSAFe/result.jsp?task=aaef661948094345a970c6bcb67d0b3c&view=cluster_details&protein=16320&show=true	https://gnps.ucsd.edu/ProteoSAFe/result.jsp?view=network_displayer&componentindex=-1&task=aaef661948094345a970c6bcb67d0b3c&show=true									16320	4	302.128		302.128	0	255.826	FALSE	16320				1543520		M602.mzXML
	0	7630	-1					2		https://gnps.ucsd.edu//ProteoSAFe/result.jsp?task=aaef661948094345a970c6bcb67d0b3c&view=cluster_details&protein=7630&show=true	https://gnps.ucsd.edu/ProteoSAFe/result.jsp?view=network_displayer&componentindex=-1&task=aaef661948094345a970c6bcb67d0b3c&show=true									7630	2	158.96		158.96	0	410.457	FALSE	7630				26830		S409.mzXML|M619.mzXML
	0	24569	13					2		https://gnps.ucsd.edu//ProteoSAFe/result.jsp?task=aaef661948094345a970c6bcb67d0b3c&view=cluster_details&protein=24569&show=true	https://gnps.ucsd.edu/ProteoSAFe/result.jsp?view=network_displayer&componentindex=13&task=aaef661948094345a970c6bcb67d0b3c&show=true									24569	2	1222.59		1222.59	0	2718.79	FALSE	24569				755176		pe_11.mzXML
	0	20111	-1					2		https://gnps.ucsd.edu//ProteoSAFe/result.jsp?task=aaef661948094345a970c6bcb67d0b3c&view=cluster_details&protein=20111&show=true	https://gnps.ucsd.edu/ProteoSAFe/result.jsp?view=network_displayer&componentindex=-1&task=aaef661948094345a970c6bcb67d0b3c&show=true									20111	2	507.269		507.269	0	2351.64	FALSE	20111				30194		pe10.mzXML
	0	15675	-1					2		https://gnps.ucsd.edu//ProteoSAFe/result.jsp?task=aaef661948094345a970c6bcb67d0b3c&view=cluster_details&protein=15675&show=true	https://gnps.ucsd.edu/ProteoSAFe/result.jsp?view=network_displayer&componentindex=-1&task=aaef661948094345a970c6bcb67d0b3c&show=true									15675	2	284.33		284.33	0	2448.47	FALSE	15675				3979		pe10.mzXML|2-1-1.mzXML
	0	22988	-1					3		https://gnps.ucsd.edu//ProteoSAFe/result.jsp?task=aaef661948094345a970c6bcb67d0b3c&view=cluster_details&protein=22988&show=true	https://gnps.ucsd.edu/ProteoSAFe/result.jsp?view=network_displayer&componentindex=-1&task=aaef661948094345a970c6bcb67d0b3c&show=true									22988	3	774.572		774.572	0	2940.73	FALSE	22988				108311		M619.mzXML
	0	18043	-1					2		https://gnps.ucsd.edu//ProteoSAFe/result.jsp?task=aaef661948094345a970c6bcb67d0b3c&view=cluster_details&protein=18043&show=true	https://gnps.ucsd.edu/ProteoSAFe/result.jsp?view=network_displayer&componentindex=-1&task=aaef661948094345a970c6bcb67d0b3c&show=true									18043	2	344.253		344.253	0	769.212	FALSE	18043				23198		M601.mzXML|T019.mzXML
	0	21317	-1					2		https://gnps.ucsd.edu//ProteoSAFe/result.jsp?task=aaef661948094345a970c6bcb67d0b3c&view=cluster_details&protein=21317&show=true	https://gnps.ucsd.edu/ProteoSAFe/result.jsp?view=network_displayer&componentindex=-1&task=aaef661948094345a970c6bcb67d0b3c&show=true									21317	2	630.383		630.383	0	829.246	FALSE	21317				124004		PMMA-55.mzXML
	0	24186	-1					2		https://gnps.ucsd.edu//ProteoSAFe/result.jsp?task=aaef661948094345a970c6bcb67d0b3c&view=cluster_details&protein=24186&show=true	https://gnps.ucsd.edu/ProteoSAFe/result.jsp?view=network_displayer&componentindex=-1&task=aaef661948094345a970c6bcb67d0b3c&show=true									24186	2	976.203		976.203	0	1723.07	FALSE	24186				89127		M044.mzXML
	0	20610	13					4		https://gnps.ucsd.edu//ProteoSAFe/result.jsp?task=aaef661948094345a970c6bcb67d0b3c&view=cluster_details&protein=20610&show=true	https://gnps.ucsd.edu/ProteoSAFe/result.jsp?view=network_displayer&componentindex=13&task=aaef661948094345a970c6bcb67d0b3c&show=true									20610	4	552.265		552.265	0	1482.46	FALSE	20610				569550		M044.mzXML
	0	7584	-1					3		https://gnps.ucsd.edu//ProteoSAFe/result.jsp?task=aaef661948094345a970c6bcb67d0b3c&view=cluster_details&protein=7584&show=true	https://gnps.ucsd.edu/ProteoSAFe/result.jsp?view=network_displayer&componentindex=-1&task=aaef661948094345a970c6bcb67d0b3c&show=true									7584	3	158.96		158.96	0	278.583	FALSE	7584				89779		S409.mzXML|pe_11.mzXML
	0	20583	6					8		https://gnps.ucsd.edu//ProteoSAFe/result.jsp?task=aaef661948094345a970c6bcb67d0b3c&view=cluster_details&protein=20583&show=true	https://gnps.ucsd.edu/ProteoSAFe/result.jsp?view=network_displayer&componentindex=6&task=aaef661948094345a970c6bcb67d0b3c&show=true									20583	8	547.36		547.36	0	1936.73	FALSE	20583				27400000		S409.mzXML
	0	20064	-1					2		https://gnps.ucsd.edu//ProteoSAFe/result.jsp?task=aaef661948094345a970c6bcb67d0b3c&view=cluster_details&protein=20064&show=true	https://gnps.ucsd.edu/ProteoSAFe/result.jsp?view=network_displayer&componentindex=-1&task=aaef661948094345a970c6bcb67d0b3c&show=true									20064	2	501.272		501.272	0	2462.26	FALSE	20064				5192		M044.mzXML
	0	5892	-1					4		https://gnps.ucsd.edu//ProteoSAFe/result.jsp?task=aaef661948094345a970c6bcb67d0b3c&view=cluster_details&protein=5892&show=true	https://gnps.ucsd.edu/ProteoSAFe/result.jsp?view=network_displayer&componentindex=-1&task=aaef661948094345a970c6bcb67d0b3c&show=true									5892	4	148.111		148.111	0	1646.35	FALSE	5892				84397		M602.mzXML|M601.mzXML|PS-70.mzXML
	0	20823	39					6		https://gnps.ucsd.edu//ProteoSAFe/result.jsp?task=aaef661948094345a970c6bcb67d0b3c&view=cluster_details&protein=20823&show=true	https://gnps.ucsd.edu/ProteoSAFe/result.jsp?view=network_displayer&componentindex=39&task=aaef661948094345a970c6bcb67d0b3c&show=true									20823	6	583.272		583.272	0	2393.99	FALSE	20823				1872280		pe_11.mzXML
	0	5216	-1					2		https://gnps.ucsd.edu//ProteoSAFe/result.jsp?task=aaef661948094345a970c6bcb67d0b3c&view=cluster_details&protein=5216&show=true	https://gnps.ucsd.edu/ProteoSAFe/result.jsp?view=network_displayer&componentindex=-1&task=aaef661948094345a970c6bcb67d0b3c&show=true									5216	2	136.061		136.061	0	104.528	FALSE	5216				1337210		pe_11.mzXML|PMMA-55.mzXML
	0	18941	228					4		https://gnps.ucsd.edu//ProteoSAFe/result.jsp?task=aaef661948094345a970c6bcb67d0b3c&view=cluster_details&protein=18941&show=true	https://gnps.ucsd.edu/ProteoSAFe/result.jsp?view=network_displayer&componentindex=228&task=aaef661948094345a970c6bcb67d0b3c&show=true									18941	4	411.213		411.213	0	2365.38	FALSE	18941				328022		M044.mzXML
	0	2933	-1					2		https://gnps.ucsd.edu//ProteoSAFe/result.jsp?task=aaef661948094345a970c6bcb67d0b3c&view=cluster_details&protein=2933&show=true	https://gnps.ucsd.edu/ProteoSAFe/result.jsp?view=network_displayer&componentindex=-1&task=aaef661948094345a970c6bcb67d0b3c&show=true									2933	2	122.096		122.096	0	1676.5	FALSE	2933				7418		2-1-1.mzXML|M044.mzXML
	0	21605	-1					2		https://gnps.ucsd.edu//ProteoSAFe/result.jsp?task=aaef661948094345a970c6bcb67d0b3c&view=cluster_details&protein=21605&show=true	https://gnps.ucsd.edu/ProteoSAFe/result.jsp?view=network_displayer&componentindex=-1&task=aaef661948094345a970c6bcb67d0b3c&show=true									21605	2	663.356		663.356	0	1899.9	FALSE	21605				81427		PMMA-55.mzXML
	0	23306	185					4		https://gnps.ucsd.edu//ProteoSAFe/result.jsp?task=aaef661948094345a970c6bcb67d0b3c&view=cluster_details&protein=23306&show=true	https://gnps.ucsd.edu/ProteoSAFe/result.jsp?view=network_displayer&componentindex=185&task=aaef661948094345a970c6bcb67d0b3c&show=true									23306	4	864.546		864.546	0	2063.95	FALSE	23306				475442		pe_11.mzXML
	0	13659	-1					3		https://gnps.ucsd.edu//ProteoSAFe/result.jsp?task=aaef661948094345a970c6bcb67d0b3c&view=cluster_details&protein=13659&show=true	https://gnps.ucsd.edu/ProteoSAFe/result.jsp?view=network_displayer&componentindex=-1&task=aaef661948094345a970c6bcb67d0b3c&show=true									13659	3	179.08		179.08	0	471.222	FALSE	13659				90751		S409.mzXML
	0	7684	-1					14		https://gnps.ucsd.edu//ProteoSAFe/result.jsp?task=aaef661948094345a970c6bcb67d0b3c&view=cluster_details&protein=7684&show=true	https://gnps.ucsd.edu/ProteoSAFe/result.jsp?view=network_displayer&componentindex=-1&task=aaef661948094345a970c6bcb67d0b3c&show=true									7684	14	158.96		158.96	0	2413.66	FALSE	7684				285132		pe10.mzXML|PP83.mzXML|PS-70.mzXML|2-1-1.mzXML|M602.mzXML|T019.mzXML
	0	16500	-1					2		https://gnps.ucsd.edu//ProteoSAFe/result.jsp?task=aaef661948094345a970c6bcb67d0b3c&view=cluster_details&protein=16500&show=true	https://gnps.ucsd.edu/ProteoSAFe/result.jsp?view=network_displayer&componentindex=-1&task=aaef661948094345a970c6bcb67d0b3c&show=true									16500	2	304.114		304.114	0	250.792	FALSE	16500				193649		pe10.mzXML
	0	6105	-1					2		https://gnps.ucsd.edu//ProteoSAFe/result.jsp?task=aaef661948094345a970c6bcb67d0b3c&view=cluster_details&protein=6105&show=true	https://gnps.ucsd.edu/ProteoSAFe/result.jsp?view=network_displayer&componentindex=-1&task=aaef661948094345a970c6bcb67d0b3c&show=true									6105	2	148.111		148.111	0	2265.28	FALSE	6105				52400		M602.mzXML|M619.mzXML
M+H	0	14252	-1	Massbank:UA006001 L-(+)-Ergothioneine|L-Ergothioneine|5-[(2S)-2-Carboxy-2-(trimethylazaniumyl)ethyl]-1H-imidazole-2-thiolate	Isolated	Massbank		12	http://gnps.ucsd.edu/ProteoSAFe/gnpslibraryspectrum.jsp?SpectrumID=CCMSLIB00005726245	https://gnps.ucsd.edu//ProteoSAFe/result.jsp?task=aaef661948094345a970c6bcb67d0b3c&view=cluster_details&protein=14252&show=true	https://gnps.ucsd.edu/ProteoSAFe/result.jsp?view=network_displayer&componentindex=-1&task=aaef661948094345a970c6bcb67d0b3c&show=true	1S/C9H15N3O2S/c1-12(2,3)7(8(13)14)4-6-5-10-9(15)11-6/h5,7H,4H2,1-3H3,(H2-,10,11,13,14,15)/t7-/m0/s1	Hybrid FT	ESI	Positive	3	0	0.834997	0	14252	12	230.096	Massbank	230.096	0	75.2283	FALSE	14252	6	C[N+](C)(C)[C@@H](Cc1c[nH]c(n1)S)C(=O)[O-]	CCMSLIB00005726245	6969310	nan	M601.mzXML
	0	5154	-1					2		https://gnps.ucsd.edu//ProteoSAFe/result.jsp?task=aaef661948094345a970c6bcb67d0b3c&view=cluster_details&protein=5154&show=true	https://gnps.ucsd.edu/ProteoSAFe/result.jsp?view=network_displayer&componentindex=-1&task=aaef661948094345a970c6bcb67d0b3c&show=true									5154	2	132.101		132.101	0	199.977	FALSE	5154				116613		M601.mzXML|T019.mzXML
	0	15454	-1					7		https://gnps.ucsd.edu//ProteoSAFe/result.jsp?task=aaef661948094345a970c6bcb67d0b3c&view=cluster_details&protein=15454&show=true	https://gnps.ucsd.edu/ProteoSAFe/result.jsp?view=network_displayer&componentindex=-1&task=aaef661948094345a970c6bcb67d0b3c&show=true									15454	7	284.257		284.257	0	2022.71	FALSE	15454				302094		pe_11.mzXML|T019.mzXML
	0	6275	-1					2		https://gnps.ucsd.edu//ProteoSAFe/result.jsp?task=aaef661948094345a970c6bcb67d0b3c&view=cluster_details&protein=6275&show=true	https://gnps.ucsd.edu/ProteoSAFe/result.jsp?view=network_displayer&componentindex=-1&task=aaef661948094345a970c6bcb67d0b3c&show=true									6275	2	148.111		148.111	0	1688.02	FALSE	6275				28957		PP83.mzXML|PS-70.mzXML
	0	9206	-1					2		https://gnps.ucsd.edu//ProteoSAFe/result.jsp?task=aaef661948094345a970c6bcb67d0b3c&view=cluster_details&protein=9206&show=true	https://gnps.ucsd.edu/ProteoSAFe/result.jsp?view=network_displayer&componentindex=-1&task=aaef661948094345a970c6bcb67d0b3c&show=true									9206	2	167.011		167.011	0	776.049	FALSE	9206				51357		PP83.mzXML|S409.mzXML
	0	23154	13					6		https://gnps.ucsd.edu//ProteoSAFe/result.jsp?task=aaef661948094345a970c6bcb67d0b3c&view=cluster_details&protein=23154&show=true	https://gnps.ucsd.edu/ProteoSAFe/result.jsp?view=network_displayer&componentindex=13&task=aaef661948094345a970c6bcb67d0b3c&show=true									23154	6	792.365		792.365	0	2312.93	FALSE	23154				3185300		pe10.mzXML|pe_11.mzXML
	0	7647	-1					2		https://gnps.ucsd.edu//ProteoSAFe/result.jsp?task=aaef661948094345a970c6bcb67d0b3c&view=cluster_details&protein=7647&show=true	https://gnps.ucsd.edu/ProteoSAFe/result.jsp?view=network_displayer&componentindex=-1&task=aaef661948094345a970c6bcb67d0b3c&show=true									7647	2	158.96		158.96	0	607.927	FALSE	7647				18439		S409.mzXML|PS-70.mzXML
	0	14558	-1					4		https://gnps.ucsd.edu//ProteoSAFe/result.jsp?task=aaef661948094345a970c6bcb67d0b3c&view=cluster_details&protein=14558&show=true	https://gnps.ucsd.edu/ProteoSAFe/result.jsp?view=network_displayer&componentindex=-1&task=aaef661948094345a970c6bcb67d0b3c&show=true									14558	4	248.148		248.148	0	571.61	FALSE	14558				175995		pe_11.mzXML
	0	21925	13					16		https://gnps.ucsd.edu//ProteoSAFe/result.jsp?task=aaef661948094345a970c6bcb67d0b3c&view=cluster_details&protein=21925&show=true	https://gnps.ucsd.edu/ProteoSAFe/result.jsp?view=network_displayer&componentindex=13&task=aaef661948094345a970c6bcb67d0b3c&show=true									21925	16	706.328		706.328	0	2208.59	FALSE	21925				6080340		pe10.mzXML|pe_11.mzXML
	0	18780	-1					4		https://gnps.ucsd.edu//ProteoSAFe/result.jsp?task=aaef661948094345a970c6bcb67d0b3c&view=cluster_details&protein=18780&show=true	https://gnps.ucsd.edu/ProteoSAFe/result.jsp?view=network_displayer&componentindex=-1&task=aaef661948094345a970c6bcb67d0b3c&show=true									18780	4	393.033		393.033	0	163.953	FALSE	18780				214156		pe_11.mzXML
	0	19952	-1					2		https://gnps.ucsd.edu//ProteoSAFe/result.jsp?task=aaef661948094345a970c6bcb67d0b3c&view=cluster_details&protein=19952&show=true	https://gnps.ucsd.edu/ProteoSAFe/result.jsp?view=network_displayer&componentindex=-1&task=aaef661948094345a970c6bcb67d0b3c&show=true									19952	2	495.285		495.285	0	2033.53	FALSE	19952				162438		M044.mzXML
	0	5932	-1					2		https://gnps.ucsd.edu//ProteoSAFe/result.jsp?task=aaef661948094345a970c6bcb67d0b3c&view=cluster_details&protein=5932&show=true	https://gnps.ucsd.edu/ProteoSAFe/result.jsp?view=network_displayer&componentindex=-1&task=aaef661948094345a970c6bcb67d0b3c&show=true									5932	2	148.111		148.111	0	1886.31	FALSE	5932				39269		M601.mzXML|PMMA-55.mzXML
	0	18498	67					5		https://gnps.ucsd.edu//ProteoSAFe/result.jsp?task=aaef661948094345a970c6bcb67d0b3c&view=cluster_details&protein=18498&show=true	https://gnps.ucsd.edu/ProteoSAFe/result.jsp?view=network_displayer&componentindex=67&task=aaef661948094345a970c6bcb67d0b3c&show=true									18498	5	367.136		367.136	0	1468.17	FALSE	18498				1217610		M044.mzXML
	0	2976	-1					2		https://gnps.ucsd.edu//ProteoSAFe/result.jsp?task=aaef661948094345a970c6bcb67d0b3c&view=cluster_details&protein=2976&show=true	https://gnps.ucsd.edu/ProteoSAFe/result.jsp?view=network_displayer&componentindex=-1&task=aaef661948094345a970c6bcb67d0b3c&show=true									2976	2	122.096		122.096	0	1129.36	FALSE	2976				15692		pe10.mzXML|PP83.mzXML
	0	20918	-1					4		https://gnps.ucsd.edu//ProteoSAFe/result.jsp?task=aaef661948094345a970c6bcb67d0b3c&view=cluster_details&protein=20918&show=true	https://gnps.ucsd.edu/ProteoSAFe/result.jsp?view=network_displayer&componentindex=-1&task=aaef661948094345a970c6bcb67d0b3c&show=true									20918	4	597.397		597.397	0	931.721	FALSE	20918				312642		PMMA-55.mzXML
	0	18534	-1					2		https://gnps.ucsd.edu//ProteoSAFe/result.jsp?task=aaef661948094345a970c6bcb67d0b3c&view=cluster_details&protein=18534&show=true	https://gnps.ucsd.edu/ProteoSAFe/result.jsp?view=network_displayer&componentindex=-1&task=aaef661948094345a970c6bcb67d0b3c&show=true									18534	2	371.236		371.236	0	2557.88	FALSE	18534				80681		M601.mzXML
	0	16596	24					4		https://gnps.ucsd.edu//ProteoSAFe/result.jsp?task=aaef661948094345a970c6bcb67d0b3c&view=cluster_details&protein=16596&show=true	https://gnps.ucsd.edu/ProteoSAFe/result.jsp?view=network_displayer&componentindex=24&task=aaef661948094345a970c6bcb67d0b3c&show=true									16596	4	310.237		310.237	0	1216.87	FALSE	16596				194009		pe_11.mzXML
	0	24258	6					4		https://gnps.ucsd.edu//ProteoSAFe/result.jsp?task=aaef661948094345a970c6bcb67d0b3c&view=cluster_details&protein=24258&show=true	https://gnps.ucsd.edu/ProteoSAFe/result.jsp?view=network_displayer&componentindex=6&task=aaef661948094345a970c6bcb67d0b3c&show=true									24258	4	1027.64		1027.64	0	2736.84	FALSE	24258				346633		S409.mzXML
	0	20335	-1				Maltophilin_18-Hydroxy,_30,31-didehydro	6		https://gnps.ucsd.edu//ProteoSAFe/result.jsp?task=aaef661948094345a970c6bcb67d0b3c&view=cluster_details&protein=20335&show=true	https://gnps.ucsd.edu/ProteoSAFe/result.jsp?view=network_displayer&componentindex=-1&task=aaef661948094345a970c6bcb67d0b3c&show=true									20335	6	525.258		525.258	0	1644.81	FALSE	20335				380099		M044.mzXML
	0	13836	-1					6		https://gnps.ucsd.edu//ProteoSAFe/result.jsp?task=aaef661948094345a970c6bcb67d0b3c&view=cluster_details&protein=13836&show=true	https://gnps.ucsd.edu/ProteoSAFe/result.jsp?view=network_displayer&componentindex=-1&task=aaef661948094345a970c6bcb67d0b3c&show=true									13836	6	190.106		190.106	0	309.595	FALSE	13836				1924640		T019.mzXML|PS-70.mzXML
	0	17369	-1					7		https://gnps.ucsd.edu//ProteoSAFe/result.jsp?task=aaef661948094345a970c6bcb67d0b3c&view=cluster_details&protein=17369&show=true	https://gnps.ucsd.edu/ProteoSAFe/result.jsp?view=network_displayer&componentindex=-1&task=aaef661948094345a970c6bcb67d0b3c&show=true									17369	7	318.165		318.165	0	458.253	FALSE	17369				183939		PP83.mzXML|T019.mzXML|M619.mzXML
	0	16316	-1					2		https://gnps.ucsd.edu//ProteoSAFe/result.jsp?task=aaef661948094345a970c6bcb67d0b3c&view=cluster_details&protein=16316&show=true	https://gnps.ucsd.edu/ProteoSAFe/result.jsp?view=network_displayer&componentindex=-1&task=aaef661948094345a970c6bcb67d0b3c&show=true									16316	2	301.248		301.248	0	1222.38	FALSE	16316				11584		M044.mzXML
	0	24471	6					3		https://gnps.ucsd.edu//ProteoSAFe/result.jsp?task=aaef661948094345a970c6bcb67d0b3c&view=cluster_details&protein=24471&show=true	https://gnps.ucsd.edu/ProteoSAFe/result.jsp?view=network_displayer&componentindex=6&task=aaef661948094345a970c6bcb67d0b3c&show=true									24471	3	1117.74		1117.74	0	2885.74	FALSE	24471				740651		S409.mzXML
	0	24527	-1					15		https://gnps.ucsd.edu//ProteoSAFe/result.jsp?task=aaef661948094345a970c6bcb67d0b3c&view=cluster_details&protein=24527&show=true	https://gnps.ucsd.edu/ProteoSAFe/result.jsp?view=network_displayer&componentindex=-1&task=aaef661948094345a970c6bcb67d0b3c&show=true									24527	15	1163.77		1163.77	0	2551.11	FALSE	24527				15800000		S409.mzXML
	0	24152	-1					8		https://gnps.ucsd.edu//ProteoSAFe/result.jsp?task=aaef661948094345a970c6bcb67d0b3c&view=cluster_details&protein=24152&show=true	https://gnps.ucsd.edu/ProteoSAFe/result.jsp?view=network_displayer&componentindex=-1&task=aaef661948094345a970c6bcb67d0b3c&show=true									24152	8	957.573		957.573	0	2461.76	FALSE	24152				2469250		M044.mzXML
	0	24267	93					4		https://gnps.ucsd.edu//ProteoSAFe/result.jsp?task=aaef661948094345a970c6bcb67d0b3c&view=cluster_details&protein=24267&show=true	https://gnps.ucsd.edu/ProteoSAFe/result.jsp?view=network_displayer&componentindex=93&task=aaef661948094345a970c6bcb67d0b3c&show=true									24267	4	1033.63		1033.63	0	2854.08	FALSE	24267				1246010		S409.mzXML
	0	18566	-1					5		https://gnps.ucsd.edu//ProteoSAFe/result.jsp?task=aaef661948094345a970c6bcb67d0b3c&view=cluster_details&protein=18566&show=true	https://gnps.ucsd.edu/ProteoSAFe/result.jsp?view=network_displayer&componentindex=-1&task=aaef661948094345a970c6bcb67d0b3c&show=true									18566	5	374.206		374.206	0	1214.84	FALSE	18566				216812		S409.mzXML
	0	17374	-1					6		https://gnps.ucsd.edu//ProteoSAFe/result.jsp?task=aaef661948094345a970c6bcb67d0b3c&view=cluster_details&protein=17374&show=true	https://gnps.ucsd.edu/ProteoSAFe/result.jsp?view=network_displayer&componentindex=-1&task=aaef661948094345a970c6bcb67d0b3c&show=true									17374	6	318.202		318.202	0	520.453	FALSE	17374				166033		M601.mzXML|PS-70.mzXML
	0	18044	-1					2		https://gnps.ucsd.edu//ProteoSAFe/result.jsp?task=aaef661948094345a970c6bcb67d0b3c&view=cluster_details&protein=18044&show=true	https://gnps.ucsd.edu/ProteoSAFe/result.jsp?view=network_displayer&componentindex=-1&task=aaef661948094345a970c6bcb67d0b3c&show=true									18044	2	344.253		344.253	0	782.539	FALSE	18044				21748		M601.mzXML|PMMA-55.mzXML
	0	5255	53					6		https://gnps.ucsd.edu//ProteoSAFe/result.jsp?task=aaef661948094345a970c6bcb67d0b3c&view=cluster_details&protein=5255&show=true	https://gnps.ucsd.edu/ProteoSAFe/result.jsp?view=network_displayer&componentindex=53&task=aaef661948094345a970c6bcb67d0b3c&show=true									5255	6	141.065		141.065	0	823.32	FALSE	5255				545961		S409.mzXML
	0	15076	-1					2		https://gnps.ucsd.edu//ProteoSAFe/result.jsp?task=aaef661948094345a970c6bcb67d0b3c&view=cluster_details&protein=15076&show=true	https://gnps.ucsd.edu/ProteoSAFe/result.jsp?view=network_displayer&componentindex=-1&task=aaef661948094345a970c6bcb67d0b3c&show=true									15076	2	272.255		272.255	0	1714.99	FALSE	15076				6450		M602.mzXML|M601.mzXML
	0	18841	377					14		https://gnps.ucsd.edu//ProteoSAFe/result.jsp?task=aaef661948094345a970c6bcb67d0b3c&view=cluster_details&protein=18841&show=true	https://gnps.ucsd.edu/ProteoSAFe/result.jsp?view=network_displayer&componentindex=377&task=aaef661948094345a970c6bcb67d0b3c&show=true									18841	14	401.238		401.238	0	489.111	FALSE	18841				1613550		pe10.mzXML|PP83.mzXML|PMMA-55.mzXML
	0	21551	5					3		https://gnps.ucsd.edu//ProteoSAFe/result.jsp?task=aaef661948094345a970c6bcb67d0b3c&view=cluster_details&protein=21551&show=true	https://gnps.ucsd.edu/ProteoSAFe/result.jsp?view=network_displayer&componentindex=5&task=aaef661948094345a970c6bcb67d0b3c&show=true									21551	3	653.435		653.435	0	2662.17	FALSE	21551				646180		S409.mzXML
	0	21947	-1					4		https://gnps.ucsd.edu//ProteoSAFe/result.jsp?task=aaef661948094345a970c6bcb67d0b3c&view=cluster_details&protein=21947&show=true	https://gnps.ucsd.edu/ProteoSAFe/result.jsp?view=network_displayer&componentindex=-1&task=aaef661948094345a970c6bcb67d0b3c&show=true									21947	4	716.272		716.272	0	253.727	FALSE	21947				518574		2-1-1.mzXML
	0	5785	-1					2		https://gnps.ucsd.edu//ProteoSAFe/result.jsp?task=aaef661948094345a970c6bcb67d0b3c&view=cluster_details&protein=5785&show=true	https://gnps.ucsd.edu/ProteoSAFe/result.jsp?view=network_displayer&componentindex=-1&task=aaef661948094345a970c6bcb67d0b3c&show=true									5785	2	148.111		148.111	0	2004.39	FALSE	5785				51802		T019.mzXML|M619.mzXML
	0	17625	-1					2		https://gnps.ucsd.edu//ProteoSAFe/result.jsp?task=aaef661948094345a970c6bcb67d0b3c&view=cluster_details&protein=17625&show=true	https://gnps.ucsd.edu/ProteoSAFe/result.jsp?view=network_displayer&componentindex=-1&task=aaef661948094345a970c6bcb67d0b3c&show=true									17625	2	326.096		326.096	0	254.839	FALSE	17625				111662		pe10.mzXML
	0	16577	-1					3		https://gnps.ucsd.edu//ProteoSAFe/result.jsp?task=aaef661948094345a970c6bcb67d0b3c&view=cluster_details&protein=16577&show=true	https://gnps.ucsd.edu/ProteoSAFe/result.jsp?view=network_displayer&componentindex=-1&task=aaef661948094345a970c6bcb67d0b3c&show=true									16577	3	308.196		308.196	0	1089.18	FALSE	16577				128274		S409.mzXML
	0	16492	-1					7		https://gnps.ucsd.edu//ProteoSAFe/result.jsp?task=aaef661948094345a970c6bcb67d0b3c&view=cluster_details&protein=16492&show=true	https://gnps.ucsd.edu/ProteoSAFe/result.jsp?view=network_displayer&componentindex=-1&task=aaef661948094345a970c6bcb67d0b3c&show=true									16492	7	303.196		303.196	0	2248.27	FALSE	16492				349314		M601.mzXML|M044.mzXML
	0	19806	-1					2		https://gnps.ucsd.edu//ProteoSAFe/result.jsp?task=aaef661948094345a970c6bcb67d0b3c&view=cluster_details&protein=19806&show=true	https://gnps.ucsd.edu/ProteoSAFe/result.jsp?view=network_displayer&componentindex=-1&task=aaef661948094345a970c6bcb67d0b3c&show=true									19806	2	479.29		479.29	0	2620.44	FALSE	19806				142361		M601.mzXML|M044.mzXML
	0	20496	6					2		https://gnps.ucsd.edu//ProteoSAFe/result.jsp?task=aaef661948094345a970c6bcb67d0b3c&view=cluster_details&protein=20496&show=true	https://gnps.ucsd.edu/ProteoSAFe/result.jsp?view=network_displayer&componentindex=6&task=aaef661948094345a970c6bcb67d0b3c&show=true									20496	2	539.369		539.369	0	2533.56	FALSE	20496				189592		S409.mzXML
	0	17861	-1					2		https://gnps.ucsd.edu//ProteoSAFe/result.jsp?task=aaef661948094345a970c6bcb67d0b3c&view=cluster_details&protein=17861&show=true	https://gnps.ucsd.edu/ProteoSAFe/result.jsp?view=network_displayer&componentindex=-1&task=aaef661948094345a970c6bcb67d0b3c&show=true									17861	2	334.159		334.159	0	271.827	FALSE	17861				53851		M619.mzXML
	0	24498	13					2		https://gnps.ucsd.edu//ProteoSAFe/result.jsp?task=aaef661948094345a970c6bcb67d0b3c&view=cluster_details&protein=24498&show=true	https://gnps.ucsd.edu/ProteoSAFe/result.jsp?view=network_displayer&componentindex=13&task=aaef661948094345a970c6bcb67d0b3c&show=true									24498	2	1138.56		1138.56	0	2638.17	FALSE	24498				409466		pe_11.mzXML
	0	13882	-1					6		https://gnps.ucsd.edu//ProteoSAFe/result.jsp?task=aaef661948094345a970c6bcb67d0b3c&view=cluster_details&protein=13882&show=true	https://gnps.ucsd.edu/ProteoSAFe/result.jsp?view=network_displayer&componentindex=-1&task=aaef661948094345a970c6bcb67d0b3c&show=true									13882	6	202.952		202.952	0	3212.96	FALSE	13882				34230		T019.mzXML|pe10.mzXML|M601.mzXML|M619.mzXML
	0	16587	139					18		https://gnps.ucsd.edu//ProteoSAFe/result.jsp?task=aaef661948094345a970c6bcb67d0b3c&view=cluster_details&protein=16587&show=true	https://gnps.ucsd.edu/ProteoSAFe/result.jsp?view=network_displayer&componentindex=139&task=aaef661948094345a970c6bcb67d0b3c&show=true									16587	18	310.19		310.19	0	1637.33	FALSE	16587				2676920		S409.mzXML
	0	15954	-1					3		https://gnps.ucsd.edu//ProteoSAFe/result.jsp?task=aaef661948094345a970c6bcb67d0b3c&view=cluster_details&protein=15954&show=true	https://gnps.ucsd.edu/ProteoSAFe/result.jsp?view=network_displayer&componentindex=-1&task=aaef661948094345a970c6bcb67d0b3c&show=true									15954	3	288.289		288.289	0	1631.71	FALSE	15954				17482		T019.mzXML|PS-70.mzXML|PMMA-55.mzXML
	0	14944	161					17		https://gnps.ucsd.edu//ProteoSAFe/result.jsp?task=aaef661948094345a970c6bcb67d0b3c&view=cluster_details&protein=14944&show=true	https://gnps.ucsd.edu/ProteoSAFe/result.jsp?view=network_displayer&componentindex=161&task=aaef661948094345a970c6bcb67d0b3c&show=true									14944	17	266.106		266.106	0	812.606	FALSE	14944				1368020		pe10.mzXML|2-1-1.mzXML|M619.mzXML|M602.mzXML|M601.mzXML|pe_11.mzXML|M044.mzXML
	0	24572	24					2		https://gnps.ucsd.edu//ProteoSAFe/result.jsp?task=aaef661948094345a970c6bcb67d0b3c&view=cluster_details&protein=24572&show=true	https://gnps.ucsd.edu/ProteoSAFe/result.jsp?view=network_displayer&componentindex=24&task=aaef661948094345a970c6bcb67d0b3c&show=true									24572	2	1222.71		1222.71	0	2135.32	FALSE	24572				211355		pe_11.mzXML
	0	20527	6				Serratamolide_C_Serratamolide_C	42		https://gnps.ucsd.edu//ProteoSAFe/result.jsp?task=aaef661948094345a970c6bcb67d0b3c&view=cluster_details&protein=20527&show=true	https://gnps.ucsd.edu/ProteoSAFe/result.jsp?view=network_displayer&componentindex=6&task=aaef661948094345a970c6bcb67d0b3c&show=true									20527	42	543.365		543.365	0	2273.21	FALSE	20527				123000000		S409.mzXML
	0	18385	-1					2		https://gnps.ucsd.edu//ProteoSAFe/result.jsp?task=aaef661948094345a970c6bcb67d0b3c&view=cluster_details&protein=18385&show=true	https://gnps.ucsd.edu/ProteoSAFe/result.jsp?view=network_displayer&componentindex=-1&task=aaef661948094345a970c6bcb67d0b3c&show=true									18385	2	362.325		362.325	0	1587.82	FALSE	18385				245614		M602.mzXML|S409.mzXML
	0	24150	-1				Kulokekahilide_1_Kulokekahilide_1	3		https://gnps.ucsd.edu//ProteoSAFe/result.jsp?task=aaef661948094345a970c6bcb67d0b3c&view=cluster_details&protein=24150&show=true	https://gnps.ucsd.edu/ProteoSAFe/result.jsp?view=network_displayer&componentindex=-1&task=aaef661948094345a970c6bcb67d0b3c&show=true									24150	3	955.557		955.557	0	426.203	FALSE	24150				1330630		T019.mzXML
	0	22991	-1					8		https://gnps.ucsd.edu//ProteoSAFe/result.jsp?task=aaef661948094345a970c6bcb67d0b3c&view=cluster_details&protein=22991&show=true	https://gnps.ucsd.edu/ProteoSAFe/result.jsp?view=network_displayer&componentindex=-1&task=aaef661948094345a970c6bcb67d0b3c&show=true									22991	8	779.396		779.396	0	1161.66	FALSE	22991				1306730		S409.mzXML
	0	21791	12					14		https://gnps.ucsd.edu//ProteoSAFe/result.jsp?task=aaef661948094345a970c6bcb67d0b3c&view=cluster_details&protein=21791&show=true	https://gnps.ucsd.edu/ProteoSAFe/result.jsp?view=network_displayer&componentindex=12&task=aaef661948094345a970c6bcb67d0b3c&show=true									21791	14	688.515		688.515	0	2730.76	FALSE	21791				954271		S409.mzXML|T019.mzXML|M619.mzXML
	0	23861	13					6		https://gnps.ucsd.edu//ProteoSAFe/result.jsp?task=aaef661948094345a970c6bcb67d0b3c&view=cluster_details&protein=23861&show=true	https://gnps.ucsd.edu/ProteoSAFe/result.jsp?view=network_displayer&componentindex=13&task=aaef661948094345a970c6bcb67d0b3c&show=true									23861	6	878.402		878.402	0	2405.41	FALSE	23861				3761440		pe10.mzXML|pe_11.mzXML
	0	23278	26					2		https://gnps.ucsd.edu//ProteoSAFe/result.jsp?task=aaef661948094345a970c6bcb67d0b3c&view=cluster_details&protein=23278&show=true	https://gnps.ucsd.edu/ProteoSAFe/result.jsp?view=network_displayer&componentindex=26&task=aaef661948094345a970c6bcb67d0b3c&show=true									23278	2	848.282		848.282	0	1433.44	FALSE	23278				1251600		M044.mzXML
	0	18861	204					4		https://gnps.ucsd.edu//ProteoSAFe/result.jsp?task=aaef661948094345a970c6bcb67d0b3c&view=cluster_details&protein=18861&show=true	https://gnps.ucsd.edu/ProteoSAFe/result.jsp?view=network_displayer&componentindex=204&task=aaef661948094345a970c6bcb67d0b3c&show=true									18861	4	404.257		404.257	0	1301.89	FALSE	18861				317705		M044.mzXML
	0	17509	-1					2		https://gnps.ucsd.edu//ProteoSAFe/result.jsp?task=aaef661948094345a970c6bcb67d0b3c&view=cluster_details&protein=17509&show=true	https://gnps.ucsd.edu/ProteoSAFe/result.jsp?view=network_displayer&componentindex=-1&task=aaef661948094345a970c6bcb67d0b3c&show=true									17509	2	321.242		321.242	0	2917.78	FALSE	17509				10283		pe10.mzXML
	0	23300	26				Crocadepsin_B	8		https://gnps.ucsd.edu//ProteoSAFe/result.jsp?task=aaef661948094345a970c6bcb67d0b3c&view=cluster_details&protein=23300&show=true	https://gnps.ucsd.edu/ProteoSAFe/result.jsp?view=network_displayer&componentindex=26&task=aaef661948094345a970c6bcb67d0b3c&show=true									23300	8	858.303		858.303	0	1698.04	FALSE	23300				11500000		M044.mzXML
	0	16340	-1					7		https://gnps.ucsd.edu//ProteoSAFe/result.jsp?task=aaef661948094345a970c6bcb67d0b3c&view=cluster_details&protein=16340&show=true	https://gnps.ucsd.edu/ProteoSAFe/result.jsp?view=network_displayer&componentindex=-1&task=aaef661948094345a970c6bcb67d0b3c&show=true									16340	7	302.206		302.206	0	699.952	FALSE	16340				75927		M601.mzXML|PMMA-55.mzXML
	0	6041	-1					5		https://gnps.ucsd.edu//ProteoSAFe/result.jsp?task=aaef661948094345a970c6bcb67d0b3c&view=cluster_details&protein=6041&show=true	https://gnps.ucsd.edu/ProteoSAFe/result.jsp?view=network_displayer&componentindex=-1&task=aaef661948094345a970c6bcb67d0b3c&show=true									6041	5	148.111		148.111	0	2165.56	FALSE	6041				146253		M602.mzXML|PP83.mzXML|M619.mzXML|PMMA-55.mzXML
	0	8539	-1					2		https://gnps.ucsd.edu//ProteoSAFe/result.jsp?task=aaef661948094345a970c6bcb67d0b3c&view=cluster_details&protein=8539&show=true	https://gnps.ucsd.edu/ProteoSAFe/result.jsp?view=network_displayer&componentindex=-1&task=aaef661948094345a970c6bcb67d0b3c&show=true									8539	2	167.011		167.011	0	1082.24	FALSE	8539				37219		pe_11.mzXML|T019.mzXML
[truncated: 2,201 more rows]

## Sheet: S6
Table S6. 1H NMR, 13C NMR Spectroscopic Data of alteramide A in DMSO-d6 (δ in ppm, J in Hz)
[truncated: 36 more rows]
